# Supplementary material for: Comparative Analysis between Wild and Cultivated Cucumbers Reveals Transcriptional Changes during Domestication Process
Source: Plants (Basel). 2020 Jan 3;9(1):63. doi: 10.3390/plants9010063 (PMC7020419; doi:10.3390/plants9010063)
Supplement: Supplementary file 1 [file plants-09-00063-s001.zip]

Archive with 8 entries (7 files):
- untitled folder/
- __MACOSX/._untitled folder
- untitled folder/.DS_Store
- __MACOSX/untitled folder/._.DS_Store
- untitled folder/S2.xlsx
- __MACOSX/untitled folder/._S2.xlsx
- untitled folder/S1.xlsx
- __MACOSX/untitled folder/._S1.xlsx
