# Supplementary material for: Comparative Analysis between Wild and Cultivated Cucumbers Reveals Transcriptional Changes during Domestication Process
Source: Plants (Basel). 2020 Jan 3;9(1):63. doi: 10.3390/plants9010063 (PMC7020419; doi:10.3390/plants9010063)
Supplement: Supplementary file 1 [file plants-09-00063-s001.zip › untitled folder/S2.xlsx]

## Sheet: roots_sig_genes
geneid	baseMean	log2FoldChange	lfcSE	stat	pvalue	padj
Csa1G001270	66.8414	8.37296	1.2551	6.67116	2.54e-11	1.49e-10
Csa1G003500	19.0563	5.58567	1.23771	4.5129	6.39e-06	1.91e-05
Csa1G004320	38.4078	5.10789	0.877006	5.82423	5.74e-09	2.57e-08
Csa1G005700	57.9935	5.72036	0.892859	6.40679	1.49e-10	7.96e-10
Csa1G008510	79.7694	8.627	1.20261	7.17354	7.31e-13	5.04e-12
Csa1G011440	570.096	5.39222	0.346742	15.5511	1.56e-54	1.74e-52
Csa1G023580	15.2618	-5.10785	0.699923	-7.29773	2.93e-13	2.1e-12
Csa1G028050	25.9608	7.00855	1.20598	5.81148	6.19e-09	2.76e-08
Csa1G031200	48.3627	7.90656	1.2031	6.57181	4.97e-11	2.81e-10
Csa1G032460	101.321	-10.441	0.93309	-11.1897	4.58e-29	1.22e-27
Csa1G033130	153.333	9.57018	1.22203	7.83138	4.83e-15	4.12e-14
Csa1G042440	25.0153	6.95541	1.29984	5.35096	8.75e-08	3.38e-07
Csa1G042770	12.0773	5.90633	1.28246	4.60546	4.12e-06	1.26e-05
Csa1G044850	20.1147	6.63924	1.3495	4.91977	8.66e-07	2.92e-06
Csa1G044920	5.76379	-5.69117	1.14273	-4.98033	6.35e-07	2.18e-06
Csa1G046230	71.7162	8.47466	1.19517	7.09075	1.33e-12	8.97e-12
Csa1G046240	119.233	9.20732	1.19045	7.7343	1.04e-14	8.63e-14
Csa1G050220	26.8297	7.05526	1.21739	5.79542	6.82e-09	3.02e-08
Csa1G050230	148.141	6.32906	0.718757	8.80557	1.3e-18	1.5e-17
Csa1G051660	13.4039	6.05399	1.32709	4.56184	5.07e-06	1.53e-05
Csa1G051720	166.205	8.72314	1.26079	6.91882	4.55e-12	2.89e-11
Csa1G051830	100.772	8.9649	1.19907	7.47652	7.63e-14	5.78e-13
Csa1G051840	1912.24	12.2491	1.19952	10.2116	1.76e-24	3.21e-23
Csa1G051880	9.32257	5.53261	1.24739	4.43534	9.19e-06	2.67e-05
Csa1G058080	122.1	-7.57301	0.472657	-16.0222	8.94e-58	1.15e-55
Csa1G059180	52.2635	8.01692	1.19271	6.72161	1.8e-11	1.07e-10
Csa1G059200	444.856	8.6679	0.882436	9.82269	8.99e-23	1.45e-21
Csa1G059210	8.00399	5.30927	1.32501	4.00697	6.15e-05	0.000157725
Csa1G059720	82.3567	8.67305	1.19695	7.24596	4.29e-13	3.03e-12
Csa1G059750	451.206	11.1277	1.19702	9.29617	1.46e-20	1.97e-19
Csa1G064810	61.168	5.36537	0.750542	7.14866	8.76e-13	5.99e-12
Csa1G064860	25.9742	5.1256	1.05775	4.84577	1.26e-06	4.16e-06
Csa1G071230	39.2942	7.60547	1.23521	6.15721	7.4e-10	3.68e-09
Csa1G071290	22.0613	-8.81833	0.984494	-8.95722	3.33e-19	4.05e-18
Csa1G071810	25.3615	5.99839	1.24257	4.82739	1.38e-06	4.53e-06
Csa1G075040	4.12672	-5.18553	1.21673	-4.26187	2.03e-05	5.6e-05
Csa1G077140	34.5023	5.53859	1.11194	4.98103	6.32e-07	2.18e-06
Csa1G077160	188.553	9.86895	1.24779	7.90913	2.59e-15	2.26e-14
Csa1G096080	105.91	9.03632	1.21269	7.45146	9.23e-14	6.95e-13
Csa1G096630	5.0495	-5.48225	1.1488	-4.77215	1.82e-06	5.87e-06
Csa1G097685	25.2056	6.96632	1.2879	5.40905	6.34e-08	2.5e-07
Csa1G132150	1070.97	5.04018	0.280878	17.9444	5.31e-72	1.36e-69
Csa1G132770	7.67853	5.25133	1.26331	4.15681	3.23e-05	8.66e-05
Csa1G166260	194.097	7.46479	0.887002	8.41576	3.9e-17	3.96e-16
Csa1G170520	95.2321	5.42152	0.611747	8.86236	7.83e-19	9.22e-18
Csa1G171060	27.2563	7.07907	1.2107	5.84708	5e-09	2.26e-08
Csa1G186620	9.1293	5.49963	1.28039	4.29528	1.74e-05	4.87e-05
Csa1G186670	98.8781	8.93727	1.19417	7.48411	7.2e-14	5.47e-13
Csa1G190180	23.891	6.88805	1.22354	5.62963	1.81e-08	7.66e-08
Csa1G192190	10.003	5.63189	1.26342	4.45766	8.29e-06	2.43e-05
Csa1G227450	84.7925	5.0551	0.752841	6.7147	1.88e-11	1.12e-10
Csa1G227460	66.6927	5.92681	0.916268	6.46842	9.9e-11	5.41e-10
Csa1G263960	35.66	5.59816	1.05923	5.2851	1.26e-07	4.76e-07
Csa1G264560	25.1554	5.07326	1.12595	4.50576	6.61e-06	1.97e-05
Csa1G270420	9.29526	5.52586	1.24933	4.42305	9.73e-06	2.82e-05
Csa1G277980	235.555	5.13959	0.37774	13.6062	3.68e-42	2.19e-40
Csa1G277990	19.4766	6.59499	1.25551	5.25285	1.5e-07	5.6e-07
Csa1G334910	10.5294	-6.57168	1.04382	-6.29579	3.06e-10	1.59e-09
Csa1G334920	60.9532	-6.40418	1.46023	-4.38573	1.16e-05	3.31e-05
Csa1G336420	49.7406	7.94639	2.02231	3.92937	8.52e-05	0.000213719
Csa1G423040	9.50024	-7.00979	1.13502	-6.17593	6.58e-10	3.28e-09
Csa1G423310	19.1199	6.56819	1.21139	5.42203	5.89e-08	2.34e-07
Csa1G434130	43.6682	-5.71992	0.634764	-9.01109	2.04e-19	2.52e-18
Csa1G435730	6.22173	-5.80337	1.12025	-5.18043	2.21e-07	8.12e-07
Csa1G435740	23.175	-7.17291	0.978553	-7.33012	2.3e-13	1.67e-12
Csa1G435790	293.701	6.05122	0.481816	12.5592	3.54e-36	1.44e-34
Csa1G441330	53.756	8.05824	1.20461	6.6895	2.24e-11	1.32e-10
Csa1G470360	20.7468	6.68346	1.3829	4.83294	1.35e-06	4.41e-06
Csa1G470370	9.9539	5.6233	1.38314	4.06561	4.79e-05	0.000124969
Csa1G479110	39.1165	7.60048	1.24985	6.08109	1.19e-09	5.81e-09
Csa1G480150	19.8523	6.62175	1.2216	5.42057	5.94e-08	2.35e-07
Csa1G495250	49.9128	-9.99664	0.958788	-10.4263	1.88e-25	3.7e-24
Csa1G502880	1668.44	10.1612	0.75684	13.4258	4.27e-41	2.36e-39
Csa1G530120	10.3081	-5.98551	0.978192	-6.11895	9.42e-10	4.64e-09
Csa1G532220	6.58534	5.02815	1.43199	3.51131	0.000445912	0.000995107
Csa1G533480	41.3579	6.71075	1.20201	5.58294	2.36e-08	9.86e-08
Csa1G537330	252.778	8.42914	1.07094	7.87082	3.52e-15	3.04e-14
Csa1G537470	21.2315	-5.26532	0.601774	-8.74967	2.14e-18	2.42e-17
Csa1G537620	49.4538	7.93812	1.21957	6.50894	7.57e-11	4.18e-10
Csa1G538170	1026.42	5.27277	0.440563	11.9683	5.21e-33	1.84e-31
Csa1G542490	31.2493	7.27593	1.22893	5.92054	3.21e-09	1.48e-08
Csa1G542510	53.3873	8.04842	2.11169	3.81136	0.000138202	0.000335698
Csa1G555620	176.428	5.08628	0.44547	11.4178	3.41e-30	1e-28
Csa1G568500	8.71386	-5.73223	1.0842	-5.28707	1.24e-07	4.71e-07
Csa1G569100	75.6174	6.69356	1.08292	6.18104	6.37e-10	3.18e-09
Csa1G569120	120.996	8.26367	1.19295	6.92708	4.3e-12	2.73e-11
Csa1G569140	112.725	9.12692	1.19665	7.62707	2.4e-14	1.92e-13
Csa1G569400	255.487	6.63741	0.64448	10.2989	7.13e-25	1.34e-23
Csa1G572360	21.8282	-8.80197	1.02834	-8.55941	1.13e-17	1.2e-16
Csa1G573070	24.0046	6.89565	1.43308	4.81178	1.5e-06	4.88e-06
Csa1G574820	3.31826	-6.08431	1.30367	-4.66705	3.06e-06	9.55e-06
Csa1G575180	66.2748	-6.68034	0.471232	-14.1763	1.28e-45	9.16e-44
Csa1G586820	154.451	7.72149	1.02716	7.51735	5.59e-14	4.3e-13
Csa1G597770	43.4951	7.75302	1.28905	6.01454	1.8e-09	8.57e-09
Csa1G597790	15.5942	-6.59611	0.961582	-6.85964	6.9e-12	4.28e-11
Csa1G600100	33.8928	6.42044	1.22045	5.26071	1.44e-07	5.38e-07
Csa1G600120	151.327	9.55127	1.19296	8.00635	1.18e-15	1.06e-14
Csa1G602540	46.0146	-9.29954	0.961782	-9.66907	4.08e-22	6.24e-21
Csa1G605660	6.65169	-7.08717	1.13952	-6.21944	4.99e-10	2.52e-09
Csa1G611800	160.309	5.43046	0.521438	10.4144	2.13e-25	4.19e-24
Csa1G611820	525.015	-5.71247	0.340893	-16.7574	5e-63	8.35e-61
Csa1G612860	1099.37	5.76781	0.36419	15.8374	1.72e-56	2.1e-54
Csa1G613460	1350.97	9.52764	0.717129	13.2858	2.8e-40	1.45e-38
Csa1G613560	24.0907	6.90087	1.21276	5.69022	1.27e-08	5.47e-08
Csa1G616230	24.9613	5.07242	1.06054	4.78287	1.73e-06	5.59e-06
Csa1G627490	12.8835	5.99798	1.23614	4.85218	1.22e-06	4.03e-06
Csa1G629040	247.602	6.39873	0.554151	11.5469	7.65e-31	2.36e-29
Csa1G629770	23.8394	6.88562	1.20613	5.70883	1.14e-08	4.93e-08
Csa1G638510	160.776	-10.5294	0.962472	-10.94	7.42e-28	1.79e-26
Csa1G654860	369.37	8.39281	0.860929	9.74855	1.87e-22	2.96e-21
Csa1G660200	39.6903	-9.08944	0.958098	-9.48697	2.38e-21	3.44e-20
Csa1G662810	547.74	-5.19511	0.300143	-17.3088	4.04e-67	8.23e-65
Csa1G666440	27.7154	7.10189	1.20365	5.90028	3.63e-09	1.67e-08
Csa1G667000	7.57636	5.22897	1.29473	4.03865	5.38e-05	0.000139168
Csa1G678040	125.107	-9.61551	0.873563	-11.0072	3.53e-28	8.77e-27
Csa1G689640	184.829	9.84007	1.39821	7.03763	1.96e-12	1.29e-11
Csa1G701250	11.8706	5.88016	1.32504	4.43771	9.09e-06	2.65e-05
Csa1G701260	25.0885	5.98644	1.23232	4.85784	1.19e-06	3.93e-06
Csa1G709160	400.119	5.024	0.376001	13.3617	1.01e-40	5.47e-39
Csa1G716260	56.7975	-5.54976	0.411857	-13.475	2.2e-41	1.25e-39
Csa2G000880	88.4895	8.77766	1.21799	7.20671	5.73e-13	4e-12
Csa2G003060	431.953	5.29457	0.517881	10.2235	1.56e-24	2.85e-23
Csa2G005300	41.5648	7.68723	1.24444	6.17725	6.52e-10	3.26e-09
Csa2G006280	33.8143	7.39005	1.24297	5.94548	2.76e-09	1.28e-08
Csa2G009350	7.49698	5.217	1.27502	4.09171	4.28e-05	0.000112617
Csa2G010370	25.8729	-8.46543	1.00398	-8.43186	3.4e-17	3.46e-16
Csa2G014830	101.087	5.28223	0.637532	8.28544	1.18e-16	1.15e-15
Csa2G020860	18.4195	6.51501	1.23791	5.26292	1.42e-07	5.32e-07
Csa2G020950	30.3554	7.2351	1.21058	5.97657	2.28e-09	1.07e-08
Csa2G021000	1041.14	-7.51094	0.314138	-23.9097	2.43e-126	3.06e-123
Csa2G023880	25.5077	6.9815	1.25295	5.57205	2.52e-08	1.05e-07
Csa2G023890	59.9942	8.21662	1.22291	6.71888	1.83e-11	1.09e-10
Csa2G026940	108.675	5.18696	0.702916	7.3792	1.59e-13	1.17e-12
Csa2G031160	45.1554	7.80697	1.28029	6.0978	1.08e-09	5.26e-09
Csa2G034520	128.567	-6.1757	0.938659	-6.57928	4.73e-11	2.68e-10
Csa2G034610	26.1398	-6.60092	0.735248	-8.97781	2.76e-19	3.38e-18
Csa2G034770	6.87998	5.09267	1.424	3.57632	0.000348469	0.000793172
Csa2G035350	2.44617	-5.02586	1.38653	-3.62476	0.000289225	0.000668194
Csa2G036060	28.8177	-5.57857	0.525826	-10.6092	2.7e-26	5.71e-25
Csa2G047780	26.7582	7.05206	1.22744	5.74535	9.17e-09	4.01e-08
Csa2G047830	35.4304	5.59389	1.11027	5.03833	4.7e-07	1.65e-06
Csa2G048830	13.0535	-5.03549	0.904091	-5.56967	2.55e-08	1.06e-07
Csa2G049330	203.396	8.12064	1.08166	7.50755	6.02e-14	4.61e-13
Csa2G049920	22.0388	6.77237	1.26058	5.37244	7.77e-08	3.03e-07
Csa2G049940	3.58821	-5.58802	1.23026	-4.54215	5.57e-06	1.67e-05
Csa2G049950	2.61291	-5.74469	1.38922	-4.13518	3.55e-05	9.44e-05
Csa2G058630	223.228	7.24832	0.750567	9.65712	4.59e-22	7e-21
Csa2G059700	120.455	9.22254	1.20697	7.64106	2.15e-14	1.73e-13
Csa2G080190	4.08098	-6.39153	1.29234	-4.9457	7.59e-07	2.58e-06
Csa2G100530	109.412	9.08374	1.28207	7.08524	1.39e-12	9.32e-12
Csa2G100590	9.42502	5.54456	1.26411	4.38612	1.15e-05	3.31e-05
Csa2G139860	109.33	7.22324	1.11931	6.45328	1.09e-10	5.95e-10
Csa2G166180	9.67485	5.58614	1.24358	4.49197	7.06e-06	2.09e-05
Csa2G171860	4.54407	-5.93023	1.20855	-4.90691	9.25e-07	3.11e-06
Csa2G176190	429.088	11.0551	1.39104	7.94735	1.91e-15	1.68e-14
Csa2G176690	11.676	5.85652	1.32679	4.41406	1.01e-05	2.93e-05
Csa2G213950	25.0413	6.95704	1.26226	5.51158	3.56e-08	1.45e-07
Csa2G237170	7.20895	-5.45483	1.02204	-5.33721	9.44e-08	3.63e-07
Csa2G245510	17.5966	5.46649	1.24714	4.38324	1.17e-05	3.35e-05
Csa2G247080	89.4985	7.82867	1.22974	6.3661	1.94e-10	1.03e-09
Csa2G247580	176.323	5.3118	0.479109	11.0868	1.45e-28	3.68e-27
Csa2G248660	17.6416	6.45013	1.24191	5.19373	2.06e-07	7.59e-07
Csa2G252080	6.8127	5.07784	1.27795	3.97342	7.08e-05	0.000180016
Csa2G270200	7.79193	5.27355	1.38128	3.81788	0.000134602	0.00032758
Csa2G285900	21.3888	6.72873	1.20919	5.56466	2.63e-08	1.09e-07
Csa2G286520	6.53716	5.01885	1.27816	3.92663	8.61e-05	0.000215817
Csa2G287040	50.2986	-10.0107	0.965172	-10.372	3.33e-25	6.43e-24
Csa2G294870	20.0501	6.63455	1.29561	5.12078	3.04e-07	1.1e-06
Csa2G294880	42.8666	-7.64923	0.803604	-9.51865	1.75e-21	2.57e-20
Csa2G298330	17.5723	-8.49178	1.05298	-8.06449	7.35e-16	6.71e-15
Csa2G299330	20.3007	-5.17409	0.856848	-6.03852	1.56e-09	7.46e-09
Csa2G299870	27.5798	-7.97681	0.998498	-7.98881	1.36e-15	1.22e-14
Csa2G299910	8.59515	5.41488	1.35822	3.98674	6.7e-05	0.000171025
Csa2G299920	1325.45	5.42558	0.37352	14.5255	8.35e-48	6.61e-46
Csa2G302090	35.1045	7.44344	1.21509	6.12581	9.02e-10	4.45e-09
Csa2G317410	12.2879	5.93079	1.27277	4.65975	3.17e-06	9.88e-06
Csa2G336750	11.3977	5.81894	1.27995	4.54622	5.46e-06	1.64e-05
Csa2G348140	14.6567	-5.24176	0.684186	-7.66132	1.84e-14	1.49e-13
Csa2G349040	11.5539	5.84095	1.2528	4.66232	3.13e-06	9.76e-06
Csa2G351750	8.63722	5.42158	1.25692	4.31338	1.61e-05	4.51e-05
Csa2G351860	30.6172	5.37204	1.10062	4.88094	1.06e-06	3.52e-06
Csa2G354790	65.4261	7.3741	1.22348	6.02717	1.67e-09	7.96e-09
Csa2G354810	15.3554	6.24992	1.28495	4.86394	1.15e-06	3.82e-06
Csa2G359890	927.586	5.87818	0.335497	17.5208	9.94e-69	2.14e-66
Csa2G359900	1167.71	12.4994	1.19671	10.4448	1.55e-25	3.07e-24
Csa2G361390	23.8154	5.00284	1.06219	4.70992	2.48e-06	7.84e-06
Csa2G380090	128.444	9.31496	1.19178	7.81599	5.45e-15	4.63e-14
Csa2G380590	4.36318	-6.48382	1.21211	-5.3492	8.83e-08	3.41e-07
Csa2G381630	22.0444	6.7735	1.24505	5.44034	5.32e-08	2.12e-07
Csa2G382470	199.448	5.26281	0.424231	12.4055	2.44e-35	9.58e-34
Csa2G382480	14.5105	6.16868	1.24424	4.95777	7.13e-07	2.43e-06
Csa2G386140	12.2104	5.91951	1.22653	4.82623	1.39e-06	4.56e-06
Csa2G401400	9.11764	5.4994	1.4774	3.72235	0.000197379	0.000467735
Csa2G401430	72.6979	5.28721	0.751777	7.03295	2.02e-12	1.33e-11
Csa2G401990	502.193	11.2823	1.18284	9.53825	1.45e-21	2.14e-20
Csa2G403680	42.3024	-8.04614	0.95444	-8.43023	3.45e-17	3.51e-16
Csa2G404880	33.2968	7.36808	1.21284	6.07505	1.24e-09	6.02e-09
Csa2G406095	10.819	5.7467	1.27708	4.49989	6.8e-06	2.02e-05
Csa2G406640	8.21014	-5.64109	1.00499	-5.61309	1.99e-08	8.38e-08
Csa2G406650	591.196	6.21582	0.49096	12.6606	9.78e-37	4.16e-35
Csa2G406690	18.9731	-5.84646	0.739508	-7.90588	2.66e-15	2.31e-14
Csa2G407830	11.9357	5.8871	1.24719	4.7203	2.35e-06	7.47e-06
Csa2G415500	21.78	6.75454	1.23685	5.46108	4.73e-08	1.9e-07
Csa2G415510	6.7115	5.05692	1.27107	3.97849	6.94e-05	0.000176493
Csa2G416195	17.445	6.43585	1.21841	5.28215	1.28e-07	4.83e-07
Csa2G418890	112.427	9.12242	1.22887	7.42345	1.14e-13	8.52e-13
Csa2G420470	170.934	6.53817	0.687851	9.50522	2e-21	2.91e-20
Csa2G420980	40.18	-6.53562	0.585258	-11.1671	5.91e-29	1.56e-27
Csa2G433350	19.5485	-6.16589	0.782088	-7.88389	3.17e-15	2.75e-14
Csa2G437130	8.44536	-5.68285	1.0057	-5.65065	1.6e-08	6.83e-08
Csa2G439180	15.1882	5.2505	1.32409	3.96537	7.33e-05	0.000185759
Csa2G441740	16.2036	-7.79214	1.03029	-7.56306	3.94e-14	3.07e-13
Csa3G000030	28.5783	7.14765	1.19902	5.96125	2.5e-09	1.17e-08
Csa3G000040	15.6786	6.27993	1.22865	5.11124	3.2e-07	1.15e-06
Csa3G000110	19.6767	6.60985	1.23552	5.34985	8.8e-08	3.4e-07
Csa3G001740	24.3571	6.91674	1.20986	5.71698	1.08e-08	4.71e-08
Csa3G002460	9.39597	5.54327	1.3263	4.17951	2.92e-05	7.89e-05
Csa3G002470	108.217	5.87649	0.684978	8.57909	9.56e-18	1.02e-16
Csa3G010050	1618.86	12.9707	1.20767	10.7402	6.59e-27	1.46e-25
Csa3G010060	1011.94	12.2929	1.20203	10.2268	1.5e-24	2.76e-23
Csa3G011060	3954.87	13.2975	1.19832	11.0968	1.3e-28	3.32e-27
Csa3G011850	296.325	10.5209	1.18695	8.86378	7.73e-19	9.12e-18
Csa3G019330	8.46329	5.39219	1.25423	4.29922	1.71e-05	4.79e-05
Csa3G019380	24.6525	-8.97918	0.974493	-9.21421	3.14e-20	4.12e-19
Csa3G020090	49.2948	6.06534	1.04367	5.81153	6.19e-09	2.76e-08
Csa3G038170	397.871	6.9121	0.606881	11.3896	4.71e-30	1.37e-28
Csa3G039850	98.8729	-6.12271	0.569463	-10.7517	5.82e-27	1.3e-25
Csa3G040860	150.824	6.68003	0.794912	8.40347	4.33e-17	4.37e-16
Csa3G045060	6.77978	5.07184	1.43833	3.52619	0.000421577	0.000944978
Csa3G104870	117.932	9.19175	1.19441	7.69562	1.41e-14	1.15e-13
Csa3G105950	1743.59	-11.5465	0.963473	-11.9843	4.29e-33	1.52e-31
Csa3G113390	129.679	9.32855	1.24519	7.49164	6.8e-14	5.18e-13
Csa3G117420	236.191	-9.11108	0.95066	-9.58396	9.34e-22	1.39e-20
Csa3G119300	168.863	6.8455	0.766467	8.93124	4.21e-19	5.07e-18
Csa3G119360	18.9083	6.54981	1.30091	5.03478	4.78e-07	1.68e-06
Csa3G119390	26.7745	5.17126	1.04757	4.93645	7.96e-07	2.7e-06
Csa3G119702	13.736	-5.64927	0.790115	-7.14994	8.68e-13	5.94e-12
Csa3G120480	27.27	-5.79839	0.683926	-8.47809	2.29e-17	2.37e-16
Csa3G121780	69.3163	8.42491	1.21407	6.93939	3.94e-12	2.51e-11
Csa3G124810	24.8231	6.94372	1.21391	5.72015	1.06e-08	4.63e-08
Csa3G124820	177.801	9.78432	1.18639	8.24716	1.62e-16	1.56e-15
Csa3G124825	80.8604	6.78528	1.03557	6.5522	5.67e-11	3.19e-10
Csa3G131980	35.6455	7.46603	1.21145	6.1629	7.14e-10	3.56e-09
Csa3G133120	39.3225	6.63903	1.19751	5.54405	2.96e-08	1.22e-07
Csa3G133310	330.083	6.81541	0.622127	10.955	6.29e-28	1.53e-26
Csa3G135060	21.6562	6.74823	1.24533	5.41882	6e-08	2.38e-07
Csa3G135730	60.7972	5.34782	0.834856	6.40568	1.5e-10	8.02e-10
Csa3G135760	105.585	9.03253	1.18847	7.60013	2.96e-14	2.35e-13
Csa3G141790	8.44208	5.389	1.2916	4.17235	3.01e-05	8.12e-05
Csa3G142400	2634.75	6.89187	0.380797	18.0985	3.27e-73	8.69e-71
Csa3G142410	522.816	11.3402	1.57773	7.18762	6.59e-13	4.57e-12
Csa3G146310	42.7842	5.85572	1.0585	5.53208	3.16e-08	1.3e-07
Csa3G151490	4.67036	-6.57684	1.28683	-5.1109	3.21e-07	1.15e-06
Csa3G164540	41.7313	7.69321	1.24621	6.17328	6.69e-10	3.34e-09
Csa3G164550	5.08262	-6.10412	1.14996	-5.30812	1.11e-07	4.23e-07
Csa3G171850	22.5168	6.80179	1.25649	5.41333	6.19e-08	2.44e-07
Csa3G171870	5.01286	-6.08732	1.20128	-5.06737	4.03e-07	1.43e-06
Csa3G176240	134.773	5.92412	1.29857	4.56205	5.07e-06	1.53e-05
Csa3G182120	6.33202	-5.82248	1.09494	-5.31762	1.05e-07	4.02e-07
Csa3G182150	39.074	-6.32221	0.603257	-10.4801	1.07e-25	2.13e-24
Csa3G182160	12.45	5.94831	1.26422	4.70514	2.54e-06	8.02e-06
Csa3G183380	174.326	-6.09785	0.348452	-17.4998	1.44e-68	3.05e-66
Csa3G190360	153.551	9.57269	1.25605	7.62128	2.51e-14	2e-13
Csa3G194400	9.05205	-5.36511	0.931172	-5.76167	8.33e-09	3.66e-08
Csa3G199680	25.3134	6.97031	1.24052	5.61885	1.92e-08	8.11e-08
Csa3G200190	27.9104	5.23142	1.05405	4.96316	6.94e-07	2.37e-06
Csa3G215630	19.5977	5.62653	1.22097	4.60826	4.06e-06	1.24e-05
Csa3G239310	18.5693	5.54475	1.2408	4.46869	7.87e-06	2.31e-05
Csa3G257850	104.023	9.01114	1.19622	7.53299	4.96e-14	3.82e-13
Csa3G258140	8.51869	5.40163	1.38654	3.89577	9.79e-05	0.000243425
Csa3G271390	10.3746	5.68646	1.26835	4.48335	7.35e-06	2.17e-05
Csa3G271400	7.84395	5.28253	1.27084	4.15674	3.23e-05	8.66e-05
Csa3G298580	2656.19	7.53835	0.292322	25.7879	1.21e-146	2.23e-143
Csa3G319290	17.1488	-8.45615	1.01417	-8.33802	7.55e-17	7.51e-16
Csa3G321300	51.9087	-5.99159	0.486388	-12.3185	7.2e-35	2.78e-33
Csa3G321310	35.8223	-7.38711	0.784299	-9.41874	4.57e-21	6.43e-20
Csa3G331320	24.5704	6.92985	1.21693	5.69452	1.24e-08	5.34e-08
Csa3G331330	196.955	8.96832	1.19912	7.4791	7.48e-14	5.68e-13
Csa3G334350	200.533	5.7784	1.0827	5.33705	9.45e-08	3.64e-07
Csa3G342360	16.0437	6.3145	1.43413	4.40303	1.07e-05	3.07e-05
Csa3G353940	14.1108	6.12957	1.22191	5.0164	5.26e-07	1.83e-06
Csa3G359140	52.7901	5.57426	0.906476	6.14938	7.78e-10	3.85e-09
Csa3G391390	37.805	-6.64821	0.647994	-10.2597	1.07e-24	1.99e-23
Csa3G415120	16.2386	6.33291	1.25267	5.05551	4.29e-07	1.51e-06
Csa3G415130	8.69552	5.43218	1.2758	4.25786	2.06e-05	5.7e-05
Csa3G417720	6.97391	5.11239	1.27587	4.007	6.15e-05	0.000157723
Csa3G442050	24.0771	6.90021	1.2128	5.68948	1.27e-08	5.49e-08
Csa3G466700	12.6421	5.97196	1.25694	4.7512	2.02e-06	6.47e-06
Csa3G496870	89.9477	8.80102	1.20632	7.29577	2.97e-13	2.13e-12
Csa3G497370	77.4434	8.58553	1.20343	7.13423	9.73e-13	6.63e-12
Csa3G498910	11.3729	-7.86518	1.03018	-7.63478	2.26e-14	1.81e-13
Csa3G516520	14.4259	6.15998	1.21889	5.05374	4.33e-07	1.53e-06
Csa3G516530	157.931	5.93381	0.677832	8.75411	2.06e-18	2.33e-17
Csa3G529590	70.1817	8.44386	1.2083	6.98819	2.78e-12	1.8e-11
Csa3G588520	680.929	5.71802	0.38043	15.0304	4.64e-51	4.3e-49
Csa3G593690	10.3958	5.68881	1.27234	4.47115	7.78e-06	2.29e-05
Csa3G595190	14.9528	5.23087	1.25314	4.1742	2.99e-05	8.06e-05
Csa3G597870	78.1303	-7.51238	0.556272	-13.5049	1.46e-41	8.49e-40
Csa3G598370	35.4411	-5.52493	0.502809	-10.9881	4.36e-28	1.07e-26
Csa3G606620	76.0402	8.55903	1.19738	7.14811	8.8e-13	6.01e-12
Csa3G609230	7.55999	5.22973	1.3171	3.97065	7.17e-05	0.000181901
Csa3G609260	10.3788	-7.14347	1.03372	-6.91046	4.83e-12	3.05e-11
Csa3G634290	46.0927	5.97632	1.09643	5.45069	5.02e-08	2e-07
Csa3G642650	13.9853	5.13074	1.25645	4.08353	4.44e-05	0.000116341
Csa3G644810	8.48344	5.39465	1.24432	4.33542	1.45e-05	4.11e-05
Csa3G645920	139.325	5.23047	0.48047	10.8862	1.34e-27	3.13e-26
Csa3G646000	17.1569	5.42813	1.25956	4.30954	1.64e-05	4.59e-05
Csa3G651800	6.3228	-7.01903	1.17034	-5.99741	2e-09	9.47e-09
Csa3G653390	9.92119	5.61997	1.30109	4.31942	1.56e-05	4.4e-05
Csa3G653400	11.3314	5.81169	1.2506	4.64711	3.37e-06	1.05e-05
Csa3G656500	215.798	5.49109	0.436229	12.5876	2.47e-36	1.02e-34
Csa3G701570	32.0905	6.34235	1.22329	5.18466	2.16e-07	7.95e-07
Csa3G703160	102.575	-9.88083	0.933896	-10.5802	3.68e-26	7.68e-25
Csa3G710180	27.8887	7.11083	1.24521	5.71053	1.13e-08	4.88e-08
Csa3G710770	8.96239	5.47577	1.26757	4.31989	1.56e-05	4.39e-05
Csa3G717870	157.938	-8.72634	0.57095	-15.2839	9.79e-53	9.93e-51
Csa3G717880	82.6956	-10.7271	0.947612	-11.3201	1.04e-29	2.91e-28
Csa3G728130	74.5331	5.65354	0.801692	7.05201	1.76e-12	1.17e-11
Csa3G731070	11.9679	-6.75985	1.10458	-6.11987	9.37e-10	4.61e-09
Csa3G731080	6.09271	-5.76804	1.15656	-4.98723	6.12e-07	2.11e-06
Csa3G732660	46.9288	6.89288	1.20233	5.73293	9.87e-09	4.3e-08
Csa3G734000	6.9319	5.10104	1.26765	4.02401	5.72e-05	0.000147418
Csa3G734010	12.4465	5.94591	1.2499	4.75711	1.96e-06	6.3e-06
Csa3G736740	400.822	-6.63056	0.224751	-29.5018	2.73e-191	1.1e-187
Csa3G742860	103.579	7.14432	1.08625	6.57705	4.8e-11	2.72e-10
Csa3G743390	262.852	-11.8176	0.925401	-12.7703	2.4e-37	1.06e-35
Csa3G745010	14.5297	-8.2141	1.08246	-7.58834	3.24e-14	2.56e-13
Csa3G745520	60.1934	8.22095	1.20312	6.83304	8.31e-12	5.12e-11
Csa3G750900	8.88065	5.45735	1.31328	4.15552	3.25e-05	8.7e-05
Csa3G751430	14.8346	-5.75088	0.826033	-6.96205	3.35e-12	2.15e-11
Csa3G751990	198.055	6.75304	0.684615	9.86399	5.96e-23	9.74e-22
Csa3G752490	156.234	7.15119	0.889477	8.03977	9e-16	8.16e-15
Csa3G759990	226.085	5.94088	0.567308	10.4721	1.16e-25	2.32e-24
Csa3G760520	23.2082	-5.00014	0.538944	-9.27766	1.73e-20	2.34e-19
Csa3G822280	13.3827	5.06798	1.21951	4.15575	3.24e-05	8.69e-05
Csa3G828930	2762.96	6.21196	0.238557	26.0397	1.76e-149	3.94e-146
Csa3G842100	8467.64	7.43247	0.309184	24.039	1.09e-127	1.47e-124
Csa3G850520	115.769	6.30395	0.778116	8.10155	5.43e-16	5e-15
Csa3G850630	181.597	-6.25446	0.301302	-20.7581	1.04e-95	6.33e-93
Csa3G851780	7.48074	5.21483	1.26039	4.13748	3.51e-05	9.35e-05
Csa3G853140	8.84823	5.45378	1.39441	3.91118	9.18e-05	0.000229158
Csa3G853150	16.7527	-8.4257	0.999775	-8.42759	3.53e-17	3.59e-16
Csa3G853160	16.0198	-8.35583	1.19016	-7.02073	2.21e-12	1.44e-11
Csa3G853170	78.4076	8.60256	1.21549	7.07743	1.47e-12	9.82e-12
Csa3G854200	9.23001	5.51785	1.28052	4.30908	1.64e-05	4.6e-05
Csa3G855360	62.6439	5.40782	0.756083	7.15242	8.53e-13	5.84e-12
Csa3G857610	2.4122	-5.62707	1.4635	-3.84493	0.000120588	0.000295827
Csa3G866440	586.295	10.5431	1.37436	7.67133	1.7e-14	1.38e-13
Csa3G866480	7.88875	5.28877	1.27601	4.14477	3.4e-05	9.08e-05
Csa3G872060	15.0103	-6.5375	0.956525	-6.83463	8.22e-12	5.07e-11
Csa3G880040	132.331	9.35849	1.195	7.83136	4.83e-15	4.12e-14
Csa3G891660	46.1877	7.84026	1.21228	6.46738	9.97e-11	5.44e-10
Csa3G892190	7.41182	5.20192	1.40557	3.70093	0.000214814	0.00050619
Csa3G895680	133.626	7.51601	1.05955	7.09358	1.31e-12	8.8e-12
Csa3G895690	83.72	7.7319	1.24285	6.22111	4.94e-10	2.49e-09
Csa3G895700	28.6945	6.18116	1.21276	5.09677	3.46e-07	1.24e-06
Csa3G902250	7.18499	5.1539	1.29883	3.9681	7.24e-05	0.000183762
Csa3G902920	46.583	5.40501	1.1097	4.87068	1.11e-06	3.69e-06
Csa3G904140	1060.75	-5.82853	0.390604	-14.9219	2.38e-50	2.12e-48
Csa3G910710	172	8.77276	1.2189	7.19727	6.14e-13	4.27e-12
Csa3G912980	278.872	7.98767	0.849407	9.40382	5.26e-21	7.36e-20
Csa3G914570	46.0403	7.83438	1.23368	6.35042	2.15e-10	1.13e-09
Csa3G914580	331.546	10.683	1.43243	7.45798	8.79e-14	6.63e-13
Csa4G000530	12.8545	5.99506	1.27244	4.71146	2.46e-06	7.79e-06
Csa4G000730	15.0999	6.22665	1.24828	4.98819	6.09e-07	2.1e-06
Csa4G000800	12.5719	5.96066	1.31236	4.54195	5.57e-06	1.68e-05
Csa4G000890	85.8164	6.28559	0.8635	7.27919	3.36e-13	2.4e-12
Csa4G001640	30.5327	7.24178	1.2034	6.01775	1.77e-09	8.42e-09
Csa4G006120	9.81281	5.60287	1.3192	4.24719	2.16e-05	5.96e-05
Csa4G006150	19.8113	6.61968	1.21127	5.46508	4.63e-08	1.86e-07
Csa4G007610	10.9097	-5.62065	0.961399	-5.84633	5.03e-09	2.27e-08
Csa4G007620	7.81049	-7.32573	1.09067	-6.71672	1.86e-11	1.11e-10
Csa4G013560	6.12773	-5.20277	1.25743	-4.13764	3.51e-05	9.35e-05
Csa4G016380	24.8104	6.94309	1.23079	5.64117	1.69e-08	7.19e-08
Csa4G017210	41.8093	5.82607	1.05698	5.51201	3.55e-08	1.44e-07
Csa4G022220	344.094	5.1028	0.33647	15.1657	5.97e-52	5.79e-50
Csa4G022270	7.05379	-6.58272	1.09109	-6.03318	1.61e-09	7.69e-09
Csa4G025710	13.2699	6.04177	1.24531	4.85161	1.22e-06	4.04e-06
Csa4G025730	3.87953	-5.09405	1.23956	-4.10955	3.96e-05	0.000104737
Csa4G045050	8.34356	5.37194	1.32803	4.04504	5.23e-05	0.00013571
Csa4G048020	8.60352	5.41371	1.26782	4.27009	1.95e-05	5.42e-05
Csa4G050250	50.3357	7.96339	1.56757	5.08009	3.77e-07	1.34e-06
Csa4G050280	2780.11	5.18973	0.438451	11.8365	2.53e-32	8.59e-31
Csa4G050780	35.9096	6.50496	1.2109	5.37201	7.79e-08	3.03e-07
Csa4G055470	19.3975	6.58612	1.235	5.33289	9.67e-08	3.72e-07
Csa4G056660	425.454	11.0429	1.18525	9.31696	1.2e-20	1.63e-19
Csa4G056740	35.9723	7.478	1.22611	6.09896	1.07e-09	5.22e-09
Csa4G062370	10.2097	5.66313	1.26341	4.48243	7.38e-06	2.18e-05
Csa4G083470	288.573	10.4829	1.18661	8.83432	1.01e-18	1.18e-17
Csa4G094010	4.17109	-6.41692	1.25747	-5.10304	3.34e-07	1.2e-06
Csa4G097670	132.138	-6.6759	0.409955	-16.2845	1.27e-59	1.8e-57
Csa4G110080	33.7973	-8.27705	0.966467	-8.56423	1.09e-17	1.16e-16
Csa4G111610	555.364	8.97683	0.927343	9.68016	3.66e-22	5.62e-21
Csa4G112620	91.1446	8.82072	1.19007	7.41195	1.24e-13	9.27e-13
Csa4G119770	23.2196	6.84811	1.24717	5.49094	4e-08	1.62e-07
Csa4G124910	38.1368	-9.0284	0.956718	-9.43685	3.84e-21	5.45e-20
Csa4G128010	194.511	-11.9613	0.947578	-12.6231	1.58e-36	6.64e-35
Csa4G132680	39.4107	-5.48061	0.481531	-11.3816	5.16e-30	1.49e-28
Csa4G179130	27.6418	7.09893	1.21834	5.82674	5.65e-09	2.53e-08
Csa4G269730	32.5315	7.33372	1.21442	6.03886	1.55e-09	7.44e-09
Csa4G279810	394.271	6.74096	0.563314	11.9666	5.32e-33	1.87e-31
Csa4G279820	31.0469	7.26608	1.20576	6.02614	1.68e-09	8.01e-09
Csa4G279850	19.8636	6.62243	1.2133	5.45818	4.81e-08	1.93e-07
Csa4G280440	4.71793	-6.60122	1.24652	-5.29571	1.19e-07	4.51e-07
Csa4G280680	16.3631	6.34389	1.22623	5.17351	2.3e-07	8.41e-07
Csa4G286940	808.028	-9.89226	0.403903	-24.4917	1.81e-132	2.61e-129
Csa4G286990	71.0026	8.4598	1.58058	5.35236	8.68e-08	3.36e-07
Csa4G287000	45.3273	7.8124	1.34988	5.78746	7.15e-09	3.16e-08
Csa4G287010	189.191	8.01966	1.31878	6.08112	1.19e-09	5.81e-09
Csa4G289620	234.35	-5.00479	0.291192	-17.1872	3.31e-66	6.36e-64
Csa4G289630	13.5228	-5.95855	0.835151	-7.1347	9.7e-13	6.61e-12
Csa4G292470	520.105	-5.04322	0.28062	-17.9717	3.25e-72	8.4e-70
Csa4G296860	214.493	6.61878	0.688588	9.6121	7.11e-22	1.07e-20
Csa4G296880	15.1196	6.22735	1.50753	4.13082	3.61e-05	9.61e-05
Csa4G303130	97.9123	-8.27487	1.04127	-7.94691	1.91e-15	1.68e-14
Csa4G308510	16.2906	5.35762	1.23263	4.34649	1.38e-05	3.92e-05
Csa4G314400	14.3839	6.15717	1.37243	4.48634	7.25e-06	2.14e-05
Csa4G314510	22.7609	6.81917	1.3554	5.0311	4.88e-07	1.71e-06
Csa4G325520	69.6726	7.46588	1.82286	4.09571	4.21e-05	0.000110792
Csa4G344590	50.0913	7.95706	1.23683	6.43342	1.25e-10	6.74e-10
Csa4G363440	28.3753	5.25638	1.04536	5.0283	4.95e-07	1.73e-06
Csa4G410800	12.5135	5.95651	1.38078	4.31387	1.6e-05	4.5e-05
Csa4G410810	25.1704	6.96447	1.28829	5.40598	6.45e-08	2.54e-07
Csa4G414390	6.52577	-5.29212	1.10961	-4.76934	1.85e-06	5.95e-06
Csa4G502330	648.222	11.6503	1.2091	9.63552	5.66e-22	8.59e-21
Csa4G508535	48.2231	7.90245	1.19494	6.61323	3.76e-11	2.16e-10
Csa4G571750	124.07	9.26533	1.21068	7.65298	1.96e-14	1.58e-13
Csa4G622740	180.666	6.35468	0.668375	9.50765	1.95e-21	2.85e-20
Csa4G625060	2722.59	-12.1854	0.512901	-23.7579	9.11e-125	1.02e-121
Csa4G627110	674.4	11.7074	1.23506	9.47923	2.56e-21	3.7e-20
Csa4G627120	28.4604	7.14146	1.22955	5.80817	6.32e-09	2.81e-08
Csa4G640980	108.08	9.06617	1.18795	7.63177	2.32e-14	1.86e-13
Csa4G640990	19.6279	6.6047	1.21559	5.43334	5.53e-08	2.2e-07
Csa4G642360	826.909	5.28702	0.234087	22.5857	5.99e-113	6.05e-110
Csa4G642470	158.756	7.7664	1.06963	7.26083	3.85e-13	2.73e-12
Csa4G644120	33.8085	-5.07644	0.455198	-11.1522	6.99e-29	1.83e-27
Csa4G644710	94.2842	-9.76074	0.941857	-10.3633	3.64e-25	7.03e-24
Csa4G645940	82.5574	7.71236	1.19828	6.43619	1.23e-10	6.62e-10
Csa4G652830	4.04083	-6.37898	1.34564	-4.74046	2.13e-06	6.8e-06
Csa5G011760	8.24428	5.3524	1.27722	4.19068	2.78e-05	7.53e-05
Csa5G013780	13.1266	6.02318	1.2343	4.87984	1.06e-06	3.54e-06
Csa5G023890	11.6564	5.85335	1.2419	4.71323	2.44e-06	7.73e-06
Csa5G027950	950.61	6.57827	0.334734	19.6522	5.53e-86	2.79e-83
Csa5G037875	19.5066	6.59477	1.34054	4.91948	8.68e-07	2.93e-06
Csa5G038750	435.508	11.0765	1.39283	7.9525	1.83e-15	1.61e-14
Csa5G049520	12.1338	5.91156	1.6227	3.64303	0.000269446	0.000626153
Csa5G072680	102.259	5.07866	1.09182	4.65154	3.29e-06	1.02e-05
Csa5G077220	20.5065	-7.54941	0.981149	-7.69446	1.42e-14	1.16e-13
Csa5G077230	17.2767	-5.29143	0.759734	-6.96485	3.29e-12	2.11e-11
Csa5G078280	37.1847	-6.10152	0.544821	-11.1991	4.12e-29	1.1e-27
Csa5G091390	30.1395	7.22358	1.22794	5.88269	4.04e-09	1.84e-08
Csa5G091900	176.479	5.71804	0.630498	9.06909	1.2e-19	1.5e-18
Csa5G114560	15.3578	-7.12515	1.30037	-5.47933	4.27e-08	1.72e-07
Csa5G126710	71.953	-8.81614	0.86044	-10.2461	1.23e-24	2.28e-23
Csa5G126720	7.13134	-7.18671	1.1535	-6.23034	4.65e-10	2.36e-09
Csa5G128780	29.7468	-9.25227	0.960768	-9.63007	5.97e-22	9.05e-21
Csa5G139200	11.7944	5.87066	1.33713	4.39051	1.13e-05	3.24e-05
Csa5G139740	212.423	9.07744	1.93325	4.69542	2.66e-06	8.38e-06
Csa5G139780	69.1007	7.45431	1.2317	6.05205	1.43e-09	6.89e-09
Csa5G146290	6.2457	-6.40023	1.22241	-5.23574	1.64e-07	6.12e-07
Csa5G146300	50.278	-7.54806	0.71857	-10.5043	8.26e-26	1.67e-24
Csa5G148510	33.6907	-5.45033	0.491172	-11.0966	1.3e-28	3.32e-27
Csa5G150450	1084.7	9.94878	0.866714	11.4787	1.69e-30	5.09e-29
Csa5G151510	32.8456	7.34845	1.21522	6.047	1.48e-09	7.1e-09
Csa5G152260	99.7904	6.08075	0.760773	7.99286	1.32e-15	1.18e-14
Csa5G154740	14.7414	6.18966	1.27258	4.86386	1.15e-06	3.82e-06
Csa5G154890	7.6003	5.23601	1.27719	4.09964	4.14e-05	0.000109037
Csa5G155450	159.558	-5.48002	0.529299	-10.3534	4.04e-25	7.77e-24
Csa5G155460	163.072	-11.7077	0.941791	-12.4313	1.77e-35	7.01e-34
Csa5G155520	12.4055	5.94204	1.24559	4.77046	1.84e-06	5.92e-06
Csa5G156210	492.04	8.06878	0.709643	11.3702	5.89e-30	1.69e-28
Csa5G157240	63.3931	8.29688	1.20525	6.88393	5.82e-12	3.64e-11
Csa5G157290	129.459	6.4652	0.852942	7.57988	3.46e-14	2.72e-13
Csa5G157320	3.60046	-6.19936	1.43002	-4.33514	1.46e-05	4.11e-05
Csa5G159620	407.95	8.53828	0.846009	10.0924	5.97e-24	1.05e-22
Csa5G161320	856.63	7.8793	0.604998	13.0237	8.97e-39	4.26e-37
Csa5G161340	99.794	8.95071	1.25706	7.12038	1.08e-12	7.3e-12
Csa5G161350	35.5552	7.46194	1.2906	5.78178	7.39e-09	3.27e-08
Csa5G165830	19.1904	5.59248	1.21813	4.59103	4.41e-06	1.34e-05
Csa5G168860	2.7063	-5.78686	1.54715	-3.74033	0.000183781	0.000437816
Csa5G169020	29.9016	-5.77687	0.560631	-10.3042	6.74e-25	1.27e-23
Csa5G169040	30.9036	7.26075	1.23675	5.87084	4.34e-09	1.97e-08
Csa5G173480	63.605	6.43936	1.05918	6.07958	1.2e-09	5.86e-09
Csa5G173490	44.013	5.30592	0.883549	6.00524	1.91e-09	9.05e-09
Csa5G175800	32.5906	5.45752	1.07787	5.06325	4.12e-07	1.46e-06
Csa5G179770	3.71931	-5.02439	1.2563	-3.99937	6.35e-05	0.000162566
Csa5G180310	17.3887	6.43131	1.26156	5.0979	3.43e-07	1.23e-06
Csa5G205920	49.1238	6.06271	1.12176	5.40464	6.49e-08	2.55e-07
Csa5G207920	265.604	-12.4104	0.941759	-13.1779	1.18e-39	5.86e-38
Csa5G211030	1264.52	10.1955	1.25314	8.13597	4.09e-16	3.8e-15
Csa5G218770	15.4259	6.25664	1.26242	4.95607	7.19e-07	2.45e-06
Csa5G242150	9.98059	-7.08518	1.05648	-6.70639	1.99e-11	1.18e-10
Csa5G257700	177.278	-5.52382	0.305042	-18.1084	2.74e-73	7.46e-71
Csa5G266850	9.14381	5.50456	1.25825	4.37479	1.22e-05	3.47e-05
Csa5G266890	28.4924	-5.56338	0.645442	-8.61949	6.73e-18	7.3e-17
Csa5G272930	96.0342	6.44144	0.869866	7.40509	1.31e-13	9.73e-13
Csa5G283490	12.5835	5.96258	1.24255	4.79867	1.6e-06	5.19e-06
Csa5G290170	191.25	5.70023	0.551791	10.3304	5.13e-25	9.75e-24
Csa5G292260	45.1171	-7.71912	0.763635	-10.1084	5.07e-24	8.97e-23
Csa5G349570	47.0482	7.86642	1.19648	6.57466	4.88e-11	2.76e-10
Csa5G352650	63.4137	5.10068	0.693148	7.35871	1.86e-13	1.36e-12
Csa5G359150	7.74047	5.26396	1.28176	4.10684	4.01e-05	0.000105863
Csa5G366670	950.013	12.2018	1.23667	9.86666	5.81e-23	9.49e-22
Csa5G366680	14.4816	6.1664	1.2295	5.01539	5.29e-07	1.84e-06
Csa5G373720	45.9933	5.9687	1.05583	5.65308	1.58e-08	6.74e-08
Csa5G374750	39.5896	7.61705	1.19773	6.35956	2.02e-10	1.07e-09
Csa5G385390	7.11495	5.14294	1.28401	4.00537	6.19e-05	0.000158672
Csa5G402540	71.3183	-10.5128	0.938655	-11.1999	4.08e-29	1.09e-27
Csa5G407060	1387.34	5.30576	0.287361	18.4638	4.04e-76	1.3e-73
Csa5G418270	7.25175	-7.21432	1.10096	-6.55278	5.65e-11	3.18e-10
Csa5G430520	10.7675	5.73634	1.25181	4.58244	4.6e-06	1.4e-05
Csa5G431520	13.2166	6.0352	1.2458	4.84442	1.27e-06	4.18e-06
Csa5G468980	20.7282	6.68314	1.26506	5.28286	1.27e-07	4.81e-07
Csa5G488770	11.5989	5.84781	1.24444	4.69915	2.61e-06	8.24e-06
Csa5G503570	29.4203	-6.77333	0.7152	-9.47053	2.78e-21	4e-20
Csa5G504110	15.3955	5.27185	1.24786	4.22471	2.39e-05	6.55e-05
Csa5G505220	4.95344	-6.67029	1.23109	-5.4182	6.02e-08	2.38e-07
Csa5G505760	8.86896	5.45773	1.28238	4.25593	2.08e-05	5.74e-05
Csa5G505800	32.1926	7.31765	1.23385	5.93074	3.02e-09	1.4e-08
Csa5G512860	768.341	5.30427	0.336813	15.7484	7.04e-56	8.31e-54
Csa5G515060	8.31201	5.36497	1.2785	4.19629	2.71e-05	7.36e-05
Csa5G515560	63.2356	-10.342	0.968789	-10.6752	1.33e-26	2.87e-25
Csa5G516570	16.5259	6.35763	1.26702	5.01779	5.23e-07	1.82e-06
Csa5G516820	22.5318	6.80285	1.22222	5.56597	2.61e-08	1.08e-07
Csa5G522900	59.3063	8.19971	1.19638	6.85376	7.19e-12	4.45e-11
Csa5G544050	20.6823	-5.76619	0.824825	-6.9908	2.73e-12	1.77e-11
Csa5G587140	378.582	10.8743	1.18466	9.17925	4.34e-20	5.61e-19
Csa5G587230	11.139	5.78749	1.25837	4.5992	4.24e-06	1.3e-05
Csa5G589940	375.836	5.02727	0.326234	15.41	1.4e-53	1.45e-51
Csa5G601610	262.335	7.15837	0.714531	10.0183	1.27e-23	2.19e-22
Csa5G606710	9.10223	-6.36271	1.04684	-6.07805	1.22e-09	5.91e-09
Csa5G608120	68.2695	-5.00426	0.371938	-13.4546	2.89e-41	1.64e-39
Csa5G608230	9.67236	-5.13104	0.946342	-5.42197	5.89e-08	2.34e-07
Csa5G609630	8.60713	5.41739	1.28034	4.23123	2.32e-05	6.37e-05
Csa5G611080	59.4115	-5.01422	0.395457	-12.6796	7.68e-37	3.3e-35
Csa5G612900	77.1232	8.57886	1.50483	5.7009	1.19e-08	5.15e-08
Csa5G613580	149.833	-6.9228	0.4406	-15.7122	1.25e-55	1.45e-53
Csa5G613610	8.81644	5.45077	1.29309	4.21531	2.49e-05	6.81e-05
Csa5G613620	11.5744	5.84294	1.30166	4.48884	7.16e-06	2.12e-05
Csa5G616350	97.7043	8.92038	1.20205	7.421	1.16e-13	8.67e-13
Csa5G616370	8.54662	5.40664	1.24492	4.34296	1.41e-05	3.98e-05
Csa5G621920	1799.76	5.19354	0.252821	20.5423	9.01e-94	5.05e-91
Csa5G622770	55.2675	7.13075	1.2146	5.87084	4.34e-09	1.97e-08
Csa5G623600	23.7149	6.87847	1.21538	5.65953	1.52e-08	6.5e-08
Csa5G630740	54.6814	-6.81638	0.642944	-10.6018	2.92e-26	6.16e-25
Csa5G630910	84.0275	8.70272	1.22212	7.12101	1.07e-12	7.27e-12
Csa5G633160	7.06826	-7.18325	1.21513	-5.91152	3.39e-09	1.56e-08
Csa5G633790	2.17996	-5.48298	1.46233	-3.74949	0.000177198	0.000423283
Csa5G636650	539.147	5.28929	0.45016	11.7498	7.08e-32	2.34e-30
Csa5G640520	1392	12.7529	1.18857	10.7297	7.39e-27	1.63e-25
Csa5G641610	16.1982	6.32717	1.53854	4.11245	3.91e-05	0.000103511
Csa5G643960	19.9345	-8.67133	1.00495	-8.6286	6.21e-18	6.76e-17
Csa5G647550	186.065	7.46666	1.59902	4.66951	3.02e-06	9.44e-06
Csa5G647560	30.5212	7.24136	1.42391	5.08556	3.67e-07	1.31e-06
Csa5G647590	12.5199	5.95735	1.355	4.39655	1.1e-05	3.16e-05
Csa5G648640	19.9856	6.63025	1.29317	5.12714	2.94e-07	1.06e-06
Csa5G649870	24.1551	-5.61559	0.668788	-8.39667	4.59e-17	4.62e-16
Csa5G649900	46.4296	5.39041	0.855764	6.29894	3e-10	1.56e-09
Csa5G652255	14.5181	6.1714	1.30216	4.73937	2.14e-06	6.84e-06
Csa6G006900	216.276	6.87754	0.7232	9.50988	1.91e-21	2.79e-20
Csa6G009110	96.3051	6.44904	0.872607	7.39055	1.46e-13	1.08e-12
Csa6G013960	1399.55	11.7988	1.19361	9.88497	4.84e-23	7.95e-22
Csa6G014820	112.22	9.12011	1.89686	4.808	1.52e-06	4.96e-06
Csa6G040540	52.073	-8.34625	0.865706	-9.64097	5.37e-22	8.18e-21
Csa6G046320	9.82933	5.60924	1.26297	4.44132	8.94e-06	2.6e-05
Csa6G046370	127.997	5.10577	0.486969	10.4848	1.01e-25	2.04e-24
Csa6G051530	56.8283	8.13888	1.2988	6.26645	3.69e-10	1.9e-09
Csa6G052050	39.5233	6.64595	1.27002	5.23293	1.67e-07	6.21e-07
Csa6G057180	4.65401	-6.57194	1.21506	-5.40874	6.35e-08	2.5e-07
Csa6G058730	2.67369	-5.15771	1.33266	-3.87025	0.000108725	0.000268224
Csa6G067420	74.543	6.07241	0.870406	6.97653	3.03e-12	1.95e-11
Csa6G075185	106.407	9.04331	1.19864	7.54463	4.54e-14	3.52e-13
Csa6G076710	3.84868	-5.68565	1.23527	-4.60276	4.17e-06	1.28e-05
Csa6G076810	51.2463	7.98988	1.21992	6.54949	5.77e-11	3.25e-10
Csa6G077420	202.568	5.51537	0.460428	11.9788	4.59e-33	1.63e-31
Csa6G079230	198.395	8.97893	1.2168	7.37913	1.59e-13	1.17e-12
Csa6G082030	16.7639	6.37753	1.30125	4.9011	9.53e-07	3.2e-06
Csa6G082530	595.18	6.21997	1.08065	5.75579	8.62e-09	3.78e-08
Csa6G083030	396.81	8.08034	0.793042	10.1891	2.22e-24	4.03e-23
Csa6G086130	38.9494	7.59245	1.25215	6.06352	1.33e-09	6.44e-09
Csa6G087800	16.1783	6.3274	1.23885	5.10747	3.27e-07	1.17e-06
Csa6G087910	83.7439	5.5015	0.683656	8.04717	8.47e-16	7.71e-15
Csa6G101470	285.478	7.2859	0.667784	10.9105	1.03e-27	2.43e-26
Csa6G106770	8.37481	5.37689	1.27413	4.22003	2.44e-05	6.68e-05
Csa6G110840	81.176	5.45119	0.770987	7.0704	1.54e-12	1.03e-11
Csa6G112500	1991.71	7.1422	0.398706	17.9135	9.26e-72	2.28e-69
Csa6G118300	9.72391	5.59148	1.25923	4.44041	8.98e-06	2.62e-05
Csa6G118860	10.2137	5.66393	1.23735	4.57745	4.71e-06	1.43e-05
Csa6G120410	45.2149	7.80922	1.21016	6.45305	1.1e-10	5.95e-10
Csa6G134900	762.657	8.02431	0.547846	14.647	1.41e-48	1.15e-46
Csa6G147610	9.66016	-7.04131	1.05634	-6.66575	2.63e-11	1.54e-10
Csa6G148330	19.2357	-8.62025	1.00569	-8.57149	1.02e-17	1.09e-16
Csa6G149400	16.9386	-8.43569	1.04849	-8.04555	8.59e-16	7.8e-15
Csa6G152390	70.9677	8.45866	1.20265	7.03334	2.02e-12	1.33e-11
Csa6G157130	13.7849	6.09509	1.24253	4.9054	9.32e-07	3.13e-06
Csa6G169300	15.6516	-5.339	0.700414	-7.62264	2.49e-14	1.99e-13
Csa6G179470	150.659	5.49612	0.518913	10.5916	3.26e-26	6.83e-25
Csa6G187395	46.1626	7.83862	1.33348	5.87831	4.14e-09	1.89e-08
Csa6G188700	19.8653	6.62252	1.21717	5.44089	5.3e-08	2.11e-07
Csa6G198280	8.93056	-5.33839	0.886699	-6.02052	1.74e-09	8.28e-09
Csa6G206350	9.12442	5.49889	1.26064	4.36197	1.29e-05	3.67e-05
Csa6G212870	113.453	6.26842	0.739951	8.47141	2.42e-17	2.5e-16
Csa6G217460	83.1598	5.49307	0.669269	8.20758	2.26e-16	2.14e-15
Csa6G223480	13.0428	6.01628	1.22653	4.90512	9.34e-07	3.14e-06
Csa6G235540	38.0685	-9.60638	0.959973	-10.0069	1.42e-23	2.44e-22
Csa6G235560	8.62242	5.4191	1.30681	4.14681	3.37e-05	9.01e-05
Csa6G235830	27.1561	6.10028	1.21757	5.01021	5.44e-07	1.89e-06
Csa6G280200	44.9471	7.80074	1.23164	6.33362	2.39e-10	1.26e-09
Csa6G282700	82.1554	8.67079	1.20264	7.20981	5.6e-13	3.91e-12
Csa6G285220	8.34588	5.37316	1.26401	4.2509	2.13e-05	5.87e-05
Csa6G296970	15.0744	6.2248	1.2349	5.04071	4.64e-07	1.63e-06
Csa6G298990	12.1272	5.91083	1.38332	4.27293	1.93e-05	5.35e-05
Csa6G301050	75.5298	7.58319	1.20004	6.31912	2.63e-10	1.37e-09
Csa6G303780	19.8067	6.61913	1.22158	5.41851	6.01e-08	2.38e-07
Csa6G307410	130.848	-5.3285	0.308446	-17.2753	7.22e-67	1.43e-64
Csa6G310490	7.15585	5.1493	1.2568	4.09714	4.18e-05	0.000110135
Csa6G344310	60.667	-8.15712	1.21257	-6.72715	1.73e-11	1.04e-10
Csa6G351870	6.32485	-7.02481	1.31752	-5.33183	9.72e-08	3.74e-07
Csa6G361240	88.8258	6.92457	1.06109	6.52593	6.76e-11	3.76e-10
Csa6G363020	334.751	-6.12658	0.370665	-16.5286	2.28e-61	3.6e-59
Csa6G364112	67.272	8.38227	1.19039	7.04162	1.9e-12	1.25e-11
Csa6G365190	31.8158	7.30166	1.19819	6.09391	1.1e-09	5.38e-09
Csa6G383550	20.2904	6.65438	1.22687	5.42385	5.83e-08	2.31e-07
Csa6G401420	16.7406	5.39744	1.22302	4.41323	1.02e-05	2.94e-05
Csa6G404130	3.01295	-5.32182	1.44642	-3.67932	0.000233857	0.000547802
Csa6G404200	25.4116	6.00439	1.22485	4.90215	9.48e-07	3.18e-06
Csa6G405300	75.2825	-8.46064	0.758913	-11.1484	7.29e-29	1.91e-27
Csa6G409340	20.4095	5.68245	1.40768	4.03675	5.42e-05	0.000140218
Csa6G410090	130.606	-5.05278	0.542936	-9.30641	1.32e-20	1.8e-19
Csa6G411250	21.9465	6.7664	1.25403	5.39573	6.82e-08	2.68e-07
Csa6G418400	148.441	7.06682	0.967582	7.30359	2.8e-13	2.02e-12
Csa6G418940	224.939	9.16022	1.26939	7.21623	5.34e-13	3.74e-12
Csa6G421060	259.128	5.8763	0.453914	12.9459	2.48e-38	1.15e-36
Csa6G425710	7.67665	-5.53668	1.00729	-5.49662	3.87e-08	1.57e-07
Csa6G444970	8.07456	5.3226	1.35723	3.92165	8.79e-05	0.000220028
Csa6G445010	339.327	-8.64112	0.459149	-18.8198	5.19e-79	1.87e-76
Csa6G452760	408.705	7.54096	0.617343	12.2152	2.58e-34	9.69e-33
Csa6G459990	14.5476	6.17045	1.36443	4.52236	6.12e-06	1.83e-05
Csa6G460000	10.0879	5.64357	1.45413	3.88105	0.000104005	0.000257508
Csa6G465010	56.454	8.12887	1.6911	4.80684	1.53e-06	4.99e-06
Csa6G483230	3206.11	9.21355	0.69133	13.3273	1.61e-40	8.49e-39
Csa6G483240	402.861	10.0015	2.15591	4.63911	3.5e-06	1.08e-05
Csa6G484540	8.31178	5.36688	1.37053	3.91593	9.01e-05	0.000224921
Csa6G487550	13.5089	-5.927	1.00135	-5.91902	3.24e-09	1.5e-08
Csa6G487730	61.218	7.27986	1.23388	5.89999	3.64e-09	1.67e-08
Csa6G489380	7.83902	5.28126	1.38801	3.80491	0.000141855	0.000344028
Csa6G490080	14.9786	6.21372	1.22213	5.08433	3.69e-07	1.31e-06
Csa6G490910	11.1965	5.79583	1.24329	4.6617	3.14e-06	9.79e-06
Csa6G491710	6.58469	5.03068	1.34371	3.74387	0.000181208	0.000432351
Csa6G492290	7.45874	5.21096	1.30241	4.00102	6.31e-05	0.000161457
Csa6G496400	12.8277	5.98894	1.2505	4.78924	1.67e-06	5.42e-06
Csa6G499170	2.38721	-5.61522	1.4609	-3.84368	0.000121205	0.000297232
Csa6G499180	3.52879	-6.17427	1.32985	-4.64283	3.44e-06	1.06e-05
Csa6G500600	425.754	-8.71572	0.405005	-21.52	1.01e-102	8.17e-100
Csa6G502775	22.0239	6.76954	1.21889	5.55386	2.79e-08	1.15e-07
Csa6G503370	110.973	9.10365	1.20787	7.53692	4.81e-14	3.72e-13
Csa6G504130	15.3193	-7.12338	1.1027	-6.45994	1.05e-10	5.71e-10
Csa6G504440	601.12	-5.82658	0.176257	-33.0574	1.22e-239	1.23e-235
Csa6G504520	78.001	8.59537	1.25138	6.86871	6.48e-12	4.02e-11
Csa6G504560	863.217	-5.83686	0.298212	-19.5729	2.63e-85	1.3e-82
Csa6G508520	158.495	22.9221	3.37346	6.79483	1.08e-11	6.6e-11
Csa6G513500	89.019	8.78629	1.21563	7.22779	4.91e-13	3.45e-12
Csa6G513510	63.1724	8.29179	1.22688	6.75843	1.39e-11	8.41e-11
Csa6G514860	742.579	-12.7394	0.947184	-13.4497	3.09e-41	1.74e-39
Csa6G514880	41.7637	7.69526	1.20987	6.36041	2.01e-10	1.06e-09
Csa6G514920	260.282	10.3339	1.19202	8.66931	4.35e-18	4.78e-17
Csa6G516600	17.0936	-6.72006	0.968779	-6.93662	4.02e-12	2.56e-11
Csa6G516810	24.9109	5.06796	1.0802	4.69168	2.71e-06	8.53e-06
Csa6G517130	9.6596	5.58091	1.24954	4.46637	7.96e-06	2.34e-05
Csa6G518030	29.1963	7.17843	1.20167	5.9737	2.32e-09	1.09e-08
Csa6G519460	2.63135	-5.7526	1.39153	-4.134	3.57e-05	9.48e-05
Csa6G521050	34.6464	6.45453	1.20584	5.35272	8.66e-08	3.35e-07
Csa6G523420	10.9075	-6.62627	1.04419	-6.34582	2.21e-10	1.16e-09
Csa6G524010	12.7488	5.98417	1.23329	4.85221	1.22e-06	4.03e-06
Csa6G525250	48.8417	5.04695	0.768363	6.56845	5.08e-11	2.87e-10
Csa6G525550	6.35105	-7.0242	1.1326	-6.20183	5.58e-10	2.8e-09
Csa6G525580	652.681	-5.90395	0.247935	-23.8125	2.48e-125	2.94e-122
Csa6G525590	276.262	-5.96869	0.306487	-19.4746	1.8e-84	8.47e-82
Csa6G525600	326.327	-5.69731	0.293129	-19.4362	3.81e-84	1.71e-81
Csa6G525620	1518.71	-5.18116	0.430497	-12.0353	2.32e-33	8.3e-32
Csa6G526360	7.25929	5.16907	1.25415	4.12157	3.76e-05	9.97e-05
Csa7G009140	28.8464	6.18647	1.22124	5.06572	4.07e-07	1.44e-06
Csa7G011870	192.092	9.89589	1.20333	8.22376	1.97e-16	1.88e-15
Csa7G019330	20.1178	-8.10254	0.983026	-8.24245	1.69e-16	1.62e-15
Csa7G020910	67.3628	-5.87687	0.381855	-15.3903	1.9e-53	1.95e-51
Csa7G021920	32.2295	7.32067	1.27042	5.76241	8.29e-09	3.65e-08
Csa7G026760	19.3307	6.58112	1.24468	5.28738	1.24e-07	4.7e-07
Csa7G029980	116.961	-5.74111	0.299797	-19.15	9.68e-82	3.83e-79
Csa7G031560	50.339	5.0847	0.759265	6.69688	2.13e-11	1.26e-10
Csa7G037490	1728.78	13.0655	1.21039	10.7945	3.66e-27	8.26e-26
Csa7G042990	17.2858	6.4219	1.26451	5.07856	3.8e-07	1.35e-06
Csa7G043650	10.7866	5.74107	1.2716	4.51485	6.34e-06	1.89e-05
Csa7G044830	89.1665	-6.18007	1.05383	-5.86438	4.51e-09	2.05e-08
Csa7G044860	1006.48	-5.03491	0.274867	-18.3177	5.98e-75	1.83e-72
Csa7G048120	16.6271	-5.92082	0.840026	-7.04838	1.81e-12	1.2e-11
Csa7G056450	10.5457	5.70808	1.31022	4.35658	1.32e-05	3.75e-05
Csa7G056480	48.235	5.44391	0.87328	6.23387	4.55e-10	2.31e-09
Csa7G056500	288.941	10.4846	1.94751	5.3836	7.3e-08	2.85e-07
Csa7G058650	883.019	12.0963	1.20942	10.0017	1.5e-23	2.57e-22
Csa7G067390	5680.74	14.7819	1.21803	12.1359	6.82e-34	2.52e-32
Csa7G070253	4.09507	-5.79142	1.40446	-4.12359	3.73e-05	9.89e-05
Csa7G070255	4.54873	-6.54556	1.26912	-5.15755	2.5e-07	9.11e-07
Csa7G071410	24.3124	6.91256	1.26378	5.46974	4.51e-08	1.81e-07
Csa7G072750	16.9364	-7.85141	1.0172	-7.71861	1.18e-14	9.69e-14
Csa7G072870	135.43	5.32434	0.924797	5.7573	8.55e-09	3.75e-08
Csa7G073420	2.49987	-5.04989	1.3696	-3.68711	0.000226812	0.000532533
Csa7G098740	8.33951	5.37236	1.26386	4.25074	2.13e-05	5.87e-05
Csa7G106800	349.391	-7.92056	0.321745	-24.6175	8.2e-134	1.27e-130
Csa7G109550	46.1028	7.83756	1.21415	6.45516	1.08e-10	5.88e-10
Csa7G133920	48.6413	7.91439	1.19968	6.59708	4.19e-11	2.4e-10
Csa7G135930	86.7521	8.7492	1.19844	7.30052	2.87e-13	2.06e-12
Csa7G155000	21.5573	6.73941	1.25311	5.37817	7.52e-08	2.94e-07
Csa7G183650	38.1648	7.56422	1.21649	6.21808	5.03e-10	2.54e-09
Csa7G219250	27.5944	5.23399	1.15352	4.5374	5.7e-06	1.71e-05
Csa7G230980	17.9516	6.47734	1.22662	5.28065	1.29e-07	4.86e-07
Csa7G253780	59.3738	-5.4951	0.523339	-10.5001	8.63e-26	1.75e-24
Csa7G259370	215.609	10.0622	1.39807	7.19718	6.15e-13	4.28e-12
Csa7G262890	1963.72	13.2493	1.22963	10.775	4.52e-27	1.01e-25
Csa7G262900	2082.96	12.3725	1.22029	10.1389	3.71e-24	6.62e-23
Csa7G275430	6.77603	5.07124	1.40062	3.62071	0.000293795	0.000677837
Csa7G281400	182.573	9.82267	1.1895	8.25779	1.48e-16	1.44e-15
Csa7G282410	2271.98	9.60059	0.568328	16.8927	5.09e-64	8.86e-62
Csa7G290490	56.3972	8.128	1.19174	6.82026	9.09e-12	5.58e-11
Csa7G302360	27.7489	7.1051	1.22222	5.81327	6.13e-09	2.73e-08
Csa7G318450	97.7318	8.92105	1.18734	7.51349	5.76e-14	4.42e-13
Csa7G321550	46.3244	6.87582	1.32188	5.20156	1.98e-07	7.3e-07
Csa7G325170	40.7803	7.66089	1.19801	6.39469	1.61e-10	8.58e-10
Csa7G332900	553.439	11.4224	1.20075	9.51268	1.86e-21	2.72e-20
Csa7G336450	3.111	-5.99012	1.35023	-4.43638	9.15e-06	2.66e-05
Csa7G336470	31.5797	-5.35781	0.536391	-9.98863	1.71e-23	2.92e-22
Csa7G336480	5.50563	-6.82421	1.34892	-5.059	4.21e-07	1.49e-06
Csa7G338620	6.99889	5.11922	1.36277	3.75649	0.000172314	0.000412789
Csa7G368140	3.39734	-6.12792	1.49782	-4.09123	4.29e-05	0.000112833
Csa7G380100	13.4809	6.06401	1.22637	4.94469	7.63e-07	2.59e-06
Csa7G380120	35.0342	6.47035	1.1954	5.41269	6.21e-08	2.45e-07
Csa7G396370	8.02891	5.31587	1.2529	4.24284	2.21e-05	6.07e-05
Csa7G397020	3.09583	-5.9846	1.36668	-4.37892	1.19e-05	3.41e-05
Csa7G398160	282.034	10.4498	1.24193	8.41421	3.96e-17	4.01e-16
Csa7G398170	110.555	9.09847	1.23454	7.36992	1.71e-13	1.25e-12
Csa7G414390	15.3642	5.27107	1.25421	4.20271	2.64e-05	7.17e-05
Csa7G414420	53.374	8.04857	1.30523	6.16641	6.99e-10	3.48e-09
Csa7G414490	6.05041	-6.95774	1.20002	-5.79801	6.71e-09	2.98e-08
Csa7G414530	270.365	-7.914	0.361455	-21.8949	2.91e-106	2.8e-103
Csa7G419530	95.5646	-7.34044	0.486721	-15.0814	2.15e-51	2.04e-49
Csa7G419560	26.351	-5.90643	0.692782	-8.52567	1.52e-17	1.59e-16
Csa7G419620	6.76688	-6.51661	1.2322	-5.28861	1.23e-07	4.67e-07
Csa7G419630	178.989	9.79378	1.18858	8.23988	1.72e-16	1.65e-15
Csa7G419650	373.558	10.8552	1.54091	7.04464	1.86e-12	1.23e-11
Csa7G420700	1055.75	7.16692	0.361586	19.8208	1.97e-87	1.02e-84
Csa7G420760	22.2684	5.81093	1.29916	4.47285	7.72e-06	2.27e-05
Csa7G425920	6.49869	5.01238	1.28724	3.89388	9.87e-05	0.000245173
Csa7G426530	15.1631	5.24901	1.2163	4.31557	1.59e-05	4.47e-05
Csa7G429540	43.3517	-5.29997	0.477712	-11.0945	1.33e-28	3.39e-27
Csa7G430200	596.75	-6.12466	0.649978	-9.42287	4.39e-21	6.19e-20
Csa7G431370	7.69917	5.25222	1.36021	3.86134	0.000112767	0.00027779
Csa7G446640	507.652	-6.9513	0.820031	-8.47687	2.31e-17	2.39e-16
Csa7G447160	209.785	-5.02736	0.321454	-15.6394	3.92e-55	4.45e-53
Csa7G448070	7.03454	5.12241	1.31629	3.89156	9.96e-05	0.000247286
Csa7G452070	6.89834	5.09592	1.26303	4.03467	5.47e-05	0.000141334
