# Supplementary material for: Comparative Analysis between Wild and Cultivated Cucumbers Reveals Transcriptional Changes during Domestication Process
Source: Plants (Basel). 2020 Jan 3;9(1):63. doi: 10.3390/plants9010063 (PMC7020419; doi:10.3390/plants9010063)
Supplement: Supplementary file 1 [file plants-09-00063-s001.zip › untitled folder/S1.xlsx]

## Sheet: leaves_sig_genes
geneid	baseMean	log2FoldChange	lfcSE	stat	pvalue	padj
Csa1G000760	2.54502	-5.54093	1.43209	-3.86911	0.000109231	0.000174586
Csa1G001270	28.2495	7.35089	1.19957	6.12791	8.9e-10	1.95e-09
Csa1G004070	16.2507	6.5518	1.21272	5.40257	6.57e-08	1.3e-07
Csa1G004320	24.2689	7.1322	1.20382	5.92462	3.13e-09	6.65e-09
Csa1G005700	158.61	7.00815	0.727062	9.63899	5.47e-22	1.96e-21
Csa1G005720	42.4226	-9.64144	0.952766	-10.1194	4.53e-24	1.73e-23
Csa1G008510	179.733	9.05675	1.18306	7.65538	1.93e-14	5.25e-14
Csa1G013790	20.6937	-6.44791	0.873447	-7.38214	1.56e-13	4.09e-13
Csa1G015820	17.6735	-6.62931	0.932065	-7.1125	1.14e-12	2.88e-12
Csa1G024910	26.3756	-6.49144	0.710989	-9.13015	6.84e-20	2.28e-19
Csa1G028050	17.0315	6.61933	1.2093	5.47368	4.41e-08	8.8e-08
Csa1G031200	90.4047	9.02742	1.1844	7.62195	2.5e-14	6.77e-14
Csa1G033120	1679.28	6.18504	0.173651	35.6177	7.45e-278	7.19e-276
Csa1G033130	120.889	9.44643	1.18403	7.97817	1.49e-15	4.21e-15
Csa1G042300	5.68233	5.03771	1.28041	3.93446	8.34e-05	0.000134318
Csa1G042430	3.50906	-5.43274	1.17387	-4.62808	3.69e-06	6.53e-06
Csa1G042470	5.9917	5.1177	1.31363	3.89583	9.79e-05	0.000156902
Csa1G042580	23.4039	-5.01506	0.508774	-9.85714	6.38e-23	2.34e-22
Csa1G043150	217.406	7.47043	0.728143	10.2596	1.07e-24	4.17e-24
Csa1G044890	571.651	8.53916	0.648267	13.1723	1.27e-39	7.24e-39
Csa1G044900	18.9385	5.7909	1.21691	4.75869	1.95e-06	3.52e-06
Csa1G046230	38.6812	7.80491	1.19624	6.52454	6.82e-11	1.58e-10
Csa1G046240	70.2696	8.66456	1.18505	7.31156	2.64e-13	6.87e-13
Csa1G050230	95.5456	5.45928	0.562604	9.70359	2.91e-22	1.05e-21
Csa1G050380	79.6825	-5.47622	0.329635	-16.613	5.61e-62	5.04e-61
Csa1G051610	14.2579	6.36169	1.21166	5.25037	1.52e-07	2.94e-07
Csa1G051710	35.8207	7.69165	1.19166	6.45454	1.09e-10	2.49e-10
Csa1G058670	3.64766	-6.11425	1.18056	-5.17912	2.23e-07	4.27e-07
Csa1G059180	6.88509	5.31159	1.2473	4.25846	2.06e-05	3.46e-05
Csa1G059750	91.8575	9.05164	1.18558	7.63479	2.26e-14	6.14e-14
Csa1G062900	4.60129	-5.2441	1.12339	-4.6681	3.04e-06	5.41e-06
Csa1G064740	260.033	-5.04672	0.160097	-31.523	4.21e-218	2.54e-216
Csa1G064770	5.86155	-5.56431	1.07028	-5.19892	2e-07	3.85e-07
Csa1G064790	47.049	8.08512	1.1903	6.79248	1.1e-11	2.65e-11
Csa1G070080	30.6707	7.46953	1.19501	6.25063	4.09e-10	9.11e-10
Csa1G071150	6.0523	5.12882	1.33345	3.84629	0.000119919	0.000190994
Csa1G071260	23.0227	5.19734	1.0431	4.98259	6.27e-07	1.17e-06
Csa1G073620	5.85333	5.07586	1.31038	3.87357	0.000107252	0.000171507
Csa1G073630	6.88313	5.31688	1.27561	4.16811	3.07e-05	5.11e-05
Csa1G073640	9.62741	-5.72721	0.947338	-6.04558	1.49e-09	3.22e-09
Csa1G074400	149.478	5.44549	0.448684	12.1366	6.76e-34	3.38e-33
Csa1G074910	18.1053	-7.21554	1.00069	-7.21056	5.57e-13	1.43e-12
Csa1G077200	9.26231	5.74202	1.22969	4.6695	3.02e-06	5.38e-06
Csa1G096080	35.3217	7.67286	1.1946	6.42296	1.34e-10	3.06e-10
Csa1G096360	6.35298	5.19877	1.27512	4.07707	4.56e-05	7.49e-05
Csa1G123470	419.148	11.241	1.18252	9.50597	1.98e-21	6.94e-21
Csa1G126030	181.665	9.0711	1.18175	7.67601	1.64e-14	4.48e-14
Csa1G152500	1186.08	-5.13817	0.0911863	-56.3481	0	0
Csa1G154070	15.2919	6.4638	1.21222	5.33219	9.7e-08	1.9e-07
Csa1G154090	27.5308	-6.8684	0.938265	-7.32032	2.47e-13	6.45e-13
Csa1G163120	7.4218	5.42256	1.26204	4.29666	1.73e-05	2.93e-05
Csa1G163160	1559.78	-6.06304	0.115112	-52.671	0	0
Csa1G168880	4205.96	9.10156	0.292133	31.1555	4.27e-213	2.48e-211
Csa1G168890	15.6698	-7.01435	0.9819	-7.14365	9.09e-13	2.3e-12
Csa1G169940	21.2789	-5.65339	0.628531	-8.9946	2.37e-19	7.73e-19
Csa1G171040	11.5197	5.06351	1.23128	4.11238	3.92e-05	6.46e-05
Csa1G171060	36.0952	7.70418	1.1923	6.46161	1.04e-10	2.38e-10
Csa1G181350	3.3884	-5.96233	1.23172	-4.84067	1.29e-06	2.36e-06
Csa1G186670	118.642	9.42117	1.18941	7.92086	2.36e-15	6.63e-15
Csa1G190180	19.6907	6.82987	1.20282	5.67819	1.36e-08	2.8e-08
Csa1G192190	8.17754	5.55808	1.24239	4.47369	7.69e-06	1.33e-05
Csa1G192690	10.047	-7.56915	1.02749	-7.36668	1.75e-13	4.59e-13
Csa1G192700	37.8863	-9.48235	0.946575	-10.0175	1.28e-23	4.8e-23
Csa1G240060	7.35412	5.40786	1.2765	4.23648	2.27e-05	3.81e-05
Csa1G256790	21.2845	-6.50615	0.781295	-8.3274	8.26e-17	2.46e-16
Csa1G263960	231.378	7.5569	0.727302	10.3903	2.74e-25	1.09e-24
Csa1G264540	124.716	-8.25115	0.829923	-9.94206	2.73e-23	1.02e-22
Csa1G264550	134.018	-7.56996	0.553118	-13.686	1.23e-42	7.55e-42
Csa1G270420	17.1678	6.63425	1.21767	5.44829	5.09e-08	1.01e-07
Csa1G338930	25.1945	-8.89245	0.955072	-9.31076	1.27e-20	4.34e-20
Csa1G342430	81.511	-10.5824	0.937007	-11.2938	1.41e-29	6.33e-29
Csa1G378520	15.8699	5.53665	1.21548	4.55512	5.24e-06	9.17e-06
Csa1G384030	34.3657	5.1867	0.854358	6.07088	1.27e-09	2.77e-09
Csa1G395600	19.785	-5.00053	0.633337	-7.89552	2.89e-15	8.11e-15
Csa1G423310	30.4154	7.45693	1.19562	6.23688	4.46e-10	9.93e-10
Csa1G435730	7.89163	-7.20796	1.0298	-6.99939	2.57e-12	6.38e-12
Csa1G435740	16.7268	-8.2798	0.986702	-8.39139	4.8e-17	1.44e-16
Csa1G441330	12.8881	6.21669	1.23222	5.0451	4.53e-07	8.5e-07
Csa1G466560	61.1191	5.61833	0.735601	7.63774	2.21e-14	6e-14
Csa1G479110	528.12	11.5744	1.17958	9.81237	9.96e-23	3.64e-22
Csa1G480150	14.5222	6.38914	1.21254	5.26921	1.37e-07	2.66e-07
Csa1G480160	10.856	-5.50195	0.87656	-6.27676	3.46e-10	7.74e-10
Csa1G480680	124.868	-8.47903	0.633862	-13.3768	8.27e-41	4.86e-40
Csa1G495250	28.5452	-9.05862	0.946617	-9.56947	1.07e-21	3.8e-21
Csa1G501850	28.2787	-5.70563	0.656219	-8.6947	3.48e-18	1.09e-17
Csa1G524140	13.4452	6.27612	1.23926	5.06439	4.1e-07	7.71e-07
Csa1G528530	8.61707	-6.14897	1.03414	-5.94599	2.75e-09	5.85e-09
Csa1G528540	45.9432	6.21769	1.03276	6.02043	1.74e-09	3.75e-09
Csa1G528590	3484.78	-7.34785	0.122347	-60.0573	0	0
Csa1G533480	356.233	6.36667	0.391596	16.2583	1.95e-59	1.68e-58
Csa1G537330	8.84977	-7.39771	1.08283	-6.8318	8.39e-12	2.03e-11
Csa1G537620	72.6767	8.7141	1.18797	7.33531	2.21e-13	5.78e-13
Csa1G541380	41.7122	-5.4472	0.456201	-11.9403	7.29e-33	3.56e-32
Csa1G542490	37.2046	7.74597	1.19137	6.50171	7.94e-11	1.83e-10
Csa1G542510	5381.96	14.9234	1.17858	12.6622	9.58e-37	5.13e-36
Csa1G553510	10.079	-7.56185	1.01684	-7.43659	1.03e-13	2.73e-13
Csa1G561930	7.40594	-7.09582	1.06694	-6.6506	2.92e-11	6.88e-11
Csa1G569120	40.2241	7.8595	1.20021	6.54843	5.81e-11	1.35e-10
Csa1G569140	64.0493	8.5292	1.18805	7.17916	7.01e-13	1.79e-12
Csa1G569400	3124.17	5.56157	0.107146	51.9063	0	0
Csa1G570200	156.165	-11.5083	0.923766	-12.458	1.27e-35	6.62e-35
Csa1G572360	12.6916	-7.89264	0.987846	-7.98975	1.35e-15	3.84e-15
Csa1G572370	618.492	6.80071	0.345464	19.6857	2.86e-86	3.83e-85
Csa1G573650	5600.23	5.71994	0.433453	13.1962	9.23e-40	5.3e-39
Csa1G575020	3.01747	-5.83245	1.22787	-4.75005	2.03e-06	3.66e-06
Csa1G575130	1959.81	5.67026	0.140055	40.486	0	0
Csa1G586820	95.7416	6.27159	0.730865	8.58105	9.4e-18	2.9e-17
Csa1G597710	251.346	5.85812	0.394138	14.8631	5.72e-50	4.08e-49
Csa1G600080	230.647	5.13633	0.325258	15.7916	3.56e-56	2.88e-55
Csa1G600090	6.49538	5.22766	1.25212	4.17504	2.98e-05	4.96e-05
Csa1G600100	21.6997	6.9684	1.20665	5.77501	7.69e-09	1.6e-08
Csa1G600120	15.934	6.5241	1.2155	5.36744	7.99e-08	1.57e-07
Csa1G600160	296.606	-5.0735	0.158584	-31.9926	1.38e-224	8.65e-223
Csa1G611290	165.934	9.90341	1.18298	8.37159	5.68e-17	1.7e-16
Csa1G612840	6.28496	-6.25095	1.13965	-5.48495	4.14e-08	8.28e-08
Csa1G613560	17.6719	6.67154	1.224	5.45059	5.02e-08	1e-07
Csa1G620390	5.12661	-6.55728	1.27429	-5.14585	2.66e-07	5.08e-07
Csa1G627460	5.96023	5.10767	1.26383	4.04142	5.31e-05	8.69e-05
Csa1G627490	15.5676	6.49002	1.21116	5.35852	8.39e-08	1.65e-07
Csa1G630860	4.25616	-6.29774	1.14131	-5.51799	3.43e-08	6.89e-08
Csa1G649550	40.8358	6.04415	1.043	5.79498	6.83e-09	1.43e-08
Csa1G667000	17.4315	6.65246	1.20952	5.50007	3.8e-08	7.62e-08
Csa1G676290	28.7872	7.37591	1.19949	6.14922	7.79e-10	1.71e-09
Csa1G681120	13.4065	5.2971	1.24164	4.26623	1.99e-05	3.35e-05
Csa1G700630	2.74615	-5.71988	1.37128	-4.17119	3.03e-05	5.04e-05
Csa1G700680	7.27012	-5.34243	1.09878	-4.86215	1.16e-06	2.12e-06
Csa1G702010	102.787	9.21407	1.18486	7.77648	7.46e-15	2.06e-14
Csa1G703570	2.20783	-5.34572	1.47369	-3.62745	0.000286234	0.000441513
Csa1G704840	10.6748	-5.17297	0.829975	-6.23268	4.59e-10	1.02e-09
Csa1G710160	302.831	8.9495	1.02585	8.72399	2.69e-18	8.43e-18
Csa2G005960	24.5082	6.17191	1.21297	5.08826	3.61e-07	6.82e-07
Csa2G006270	14.5661	-6.89914	1.04239	-6.61857	3.63e-11	8.52e-11
Csa2G006280	21.9686	6.98656	1.20534	5.79635	6.78e-09	1.42e-08
Csa2G006800	2.52346	-5.54282	1.28034	-4.32917	1.5e-05	2.54e-05
Csa2G008095	19.0365	6.7827	1.20857	5.61219	2e-08	4.06e-08
Csa2G010365	17.4052	-8.34992	0.97016	-8.60675	7.52e-18	2.33e-17
Csa2G011540	6.00774	-6.81788	1.07135	-6.36384	1.97e-10	4.46e-10
Csa2G014830	203.381	5.3444	0.376796	14.1838	1.15e-45	7.56e-45
Csa2G020860	139.67	9.65573	1.18401	8.15513	3.49e-16	1.01e-15
Csa2G020870	881.206	5.64299	0.201836	27.9583	5.22e-172	2.05e-170
Csa2G020940	641.159	5.27897	0.206309	25.5877	2.09e-144	6.13e-143
Csa2G020950	48.7545	8.13682	1.19146	6.82929	8.53e-12	2.07e-11
Csa2G021540	13.8059	5.33067	1.219	4.37299	1.23e-05	2.09e-05
Csa2G022270	652.151	5.42259	0.215139	25.2051	3.52e-140	9.87e-139
Csa2G022770	7.16437	5.37523	1.2653	4.24817	2.16e-05	3.62e-05
Csa2G022780	6.72785	5.28198	1.27532	4.14168	3.45e-05	5.71e-05
Csa2G027440	6.39674	-6.27682	1.11783	-5.61516	1.96e-08	4e-08
Csa2G028460	5.42899	-6.63946	1.21158	-5.47998	4.25e-08	8.51e-08
Csa2G032230	126.069	5.07511	0.434272	11.6865	1.49e-31	7.05e-31
Csa2G034520	51.211	-5.21103	0.468288	-11.1279	9.18e-29	4.04e-28
Csa2G034530	45.533	-6.24705	0.60068	-10.4	2.48e-25	9.84e-25
Csa2G034610	31.8097	-9.2225	0.944344	-9.76605	1.57e-22	5.72e-22
Csa2G035460	189.133	-11.2093	0.978395	-11.4568	2.17e-30	1e-29
Csa2G035470	127.567	-7.75029	1.41606	-5.47313	4.42e-08	8.83e-08
Csa2G037270	138.359	-5.27963	0.63021	-8.37757	5.4e-17	1.62e-16
Csa2G042770	11.2059	-7.70692	0.998573	-7.71794	1.18e-14	3.24e-14
Csa2G047780	80.7478	8.86432	1.18526	7.47881	7.5e-14	1.99e-13
Csa2G055570	797.773	-7.6815	1.19586	-6.42339	1.33e-10	3.05e-10
Csa2G062640	12.5779	6.18207	1.21596	5.0841	3.69e-07	6.97e-07
Csa2G070260	25.3165	6.22284	1.20063	5.18298	2.18e-07	4.19e-07
Csa2G070300	4.33089	-5.71507	1.14066	-5.01032	5.43e-07	1.01e-06
Csa2G075990	10.8847	-7.67661	1.00026	-7.6746	1.66e-14	4.53e-14
Csa2G078090	6.186	-6.83075	1.11021	-6.15269	7.62e-10	1.67e-09
Csa2G079910	53.2818	-5.26735	0.405714	-12.9829	1.53e-38	8.52e-38
Csa2G081190	10.508	-6.45242	1.00284	-6.43414	1.24e-10	2.84e-10
Csa2G100590	22.7005	7.03468	1.20073	5.85867	4.67e-09	9.84e-09
Csa2G108660	7.20592	5.38163	1.25292	4.29528	1.74e-05	2.95e-05
Csa2G139860	386.176	7.97319	0.648315	12.2983	9.25e-35	4.73e-34
Csa2G166180	27.2873	7.30207	1.20332	6.06825	1.29e-09	2.81e-09
Csa2G169690	154.528	5.26293	0.419298	12.5518	3.89e-36	2.05e-35
Csa2G171820	54.3287	6.46897	1.03999	6.22025	4.96e-10	1.1e-09
Csa2G171860	31.7545	-8.05685	0.971324	-8.29471	1.09e-16	3.22e-16
Csa2G171950	3.72435	-5.47607	1.18748	-4.61152	4e-06	7.05e-06
Csa2G174670	153.005	5.48667	0.448253	12.2401	1.9e-34	9.63e-34
Csa2G176190	1296.41	12.8699	1.17907	10.9153	9.74e-28	4.16e-27
Csa2G176690	651.5	11.8773	1.17955	10.0693	7.55e-24	2.86e-23
Csa2G213980	15.0597	6.44296	1.21188	5.31652	1.06e-07	2.07e-07
Csa2G215510	219.081	5.21413	0.341606	15.2636	1.34e-52	1.01e-51
Csa2G234510	5.10786	-6.55918	1.15449	-5.68146	1.34e-08	2.75e-08
Csa2G237170	4.41123	-6.36922	1.17766	-5.40838	6.36e-08	1.26e-07
Csa2G237680	15.2139	5.47574	1.22753	4.46077	8.17e-06	1.41e-05
Csa2G237740	2383.94	6.72952	0.176877	38.0463	0	0
Csa2G245450	17.1622	5.64942	1.21122	4.66423	3.1e-06	5.51e-06
Csa2G245470	6.3402	5.19017	1.26383	4.1067	4.01e-05	6.62e-05
Csa2G247060	2.31309	-5.44522	1.39009	-3.91717	8.96e-05	0.000144032
Csa2G248660	157.275	9.82727	1.18217	8.3129	9.34e-17	2.77e-16
Csa2G251520	3.49916	-6.00167	1.25723	-4.77373	1.81e-06	3.27e-06
Csa2G252080	14.3455	6.37099	1.21738	5.23335	1.66e-07	3.22e-07
Csa2G252100	2909.08	-6.60761	0.542579	-12.1781	4.06e-34	2.05e-33
Csa2G258750	37.3322	7.75385	1.19529	6.48699	8.76e-11	2.02e-10
Csa2G264000	47.6155	-5.01386	0.39352	-12.7411	3.5e-37	1.89e-36
Csa2G270790	6.14674	-6.85356	1.06874	-6.41275	1.43e-10	3.26e-10
Csa2G277600	196.689	-5.24713	0.273051	-19.2167	2.68e-82	3.34e-81
Csa2G279172	8943.33	5.62314	0.0863146	65.1471	0	0
Csa2G285380	8.48051	-5.13954	1.03576	-4.9621	6.97e-07	1.29e-06
Csa2G294910	14.2099	-6.3456	1.50314	-4.22157	2.43e-05	4.06e-05
Csa2G300950	75.5399	-8.7506	0.855413	-10.2297	1.46e-24	5.66e-24
Csa2G302090	6.34217	5.19057	1.26638	4.09874	4.15e-05	6.84e-05
Csa2G302270	13.7549	-8.01862	1.00024	-8.01667	1.09e-15	3.1e-15
Csa2G317420	318.784	6.69542	0.463389	14.4488	2.55e-47	1.73e-46
Csa2G345930	755.702	-6.9376	0.332357	-20.8739	9.24e-97	1.46e-95
Csa2G348850	28.2452	7.34775	1.19744	6.13623	8.45e-10	1.85e-09
Csa2G349040	54.9785	8.31175	1.19235	6.97091	3.15e-12	7.77e-12
Csa2G350350	5.16245	-5.38572	1.17011	-4.60275	4.17e-06	7.35e-06
Csa2G351860	27.0111	7.28686	1.2091	6.02667	1.67e-09	3.61e-09
Csa2G354080	29.7534	7.42495	1.19641	6.20604	5.43e-10	1.2e-09
Csa2G354760	10.9834	-7.70597	1.02424	-7.52358	5.33e-14	1.43e-13
Csa2G354810	6.74349	5.27879	1.27071	4.15421	3.26e-05	5.42e-05
Csa2G354940	214.685	6.268	0.488715	12.8255	1.18e-37	6.45e-37
Csa2G354950	926.136	5.09415	0.16601	30.6859	8.79e-207	4.89e-205
Csa2G356090	128.571	-6.76391	0.371903	-18.1873	6.51e-74	7.18e-73
Csa2G357220	31.5672	6.53758	1.19447	5.47322	4.42e-08	8.83e-08
Csa2G357230	9.70602	5.80681	1.23757	4.69213	2.7e-06	4.83e-06
Csa2G357240	43.4451	7.96934	1.19062	6.69346	2.18e-11	5.17e-11
Csa2G359985	5.92071	-6.19666	1.06763	-5.80411	6.47e-09	1.35e-08
Csa2G361510	7.99418	5.53024	1.24764	4.43256	9.31e-06	1.6e-05
Csa2G361640	35.2323	6.70096	1.19336	5.61519	1.96e-08	4e-08
Csa2G365080	46.4406	-9.76306	0.934096	-10.4519	1.44e-25	5.75e-25
Csa2G368260	5.10892	-6.55926	1.13412	-5.78355	7.31e-09	1.53e-08
Csa2G371110	199.752	10.1723	1.18187	8.60693	7.5e-18	2.32e-17
Csa2G374660	7.76495	-7.20981	1.07409	-6.71247	1.91e-11	4.55e-11
Csa2G377980	17.9338	6.69534	1.2121	5.52376	3.32e-08	6.67e-08
Csa2G379210	31.2776	-9.19766	1.21912	-7.54453	4.54e-14	1.22e-13
Csa2G379880	216.476	5.03879	0.328485	15.3395	4.17e-53	3.19e-52
Csa2G379900	12.5518	6.17667	1.22389	5.04674	4.49e-07	8.43e-07
Csa2G379930	14.1567	6.3546	1.22121	5.20353	1.96e-07	3.76e-07
Csa2G380090	22.1304	6.9976	1.24488	5.6211	1.9e-08	3.86e-08
Csa2G381630	12.4874	6.1714	1.21907	5.06238	4.14e-07	7.79e-07
Csa2G382480	14.7025	6.40736	1.21182	5.28739	1.24e-07	2.42e-07
Csa2G382710	32.3242	7.545	1.19624	6.30724	2.84e-10	6.39e-10
Csa2G386140	20.5103	6.88973	1.20423	5.72127	1.06e-08	2.19e-08
Csa2G401990	445.542	11.3289	1.18028	9.5985	8.11e-22	2.88e-21
Csa2G406640	4.00654	-6.26033	1.31281	-4.76865	1.85e-06	3.35e-06
Csa2G416195	151.386	9.77096	1.18229	8.26445	1.4e-16	4.14e-16
Csa2G418950	205.112	5.78032	0.428714	13.4829	1.97e-41	1.17e-40
Csa2G423680	18.2002	-7.82164	0.968371	-8.07711	6.63e-16	1.91e-15
Csa2G428950	7.10115	5.35536	1.27523	4.19953	2.67e-05	4.47e-05
Csa2G429010	220.188	5.22182	0.341848	15.2753	1.12e-52	8.49e-52
Csa2G429030	52.9199	-9.95167	1.82654	-5.44839	5.08e-08	1.01e-07
Csa2G432820	8.46799	5.60957	1.28203	4.37554	1.21e-05	2.07e-05
Csa2G433350	3249.11	-7.73206	0.148211	-52.1692	0	0
Csa2G441740	55.03	-5.44757	0.382576	-14.2392	5.24e-46	3.46e-45
Csa3G000030	8.25372	5.57341	1.29769	4.29488	1.75e-05	2.95e-05
Csa3G000040	10.5891	5.93184	1.2268	4.8352	1.33e-06	2.42e-06
Csa3G001740	27.3628	7.30372	1.19644	6.10456	1.03e-09	2.25e-09
Csa3G002620	2.66246	-5.62706	1.25185	-4.495	6.96e-06	1.21e-05
Csa3G002930	31.1486	-6.71807	0.689757	-9.73976	2.04e-22	7.39e-22
Csa3G009550	9.81372	-7.50865	1.11996	-6.70441	2.02e-11	4.8e-11
Csa3G011070	2.08489	-5.27575	1.33529	-3.95102	7.78e-05	0.000125595
Csa3G011780	38.7842	-6.79185	0.652087	-10.4156	2.11e-25	8.38e-25
Csa3G011860	16.7505	-7.12627	0.968347	-7.35922	1.85e-13	4.85e-13
Csa3G012860	2.03508	-5.24864	1.4319	-3.66551	0.000246849	0.000382732
Csa3G014360	10.3299	5.89899	1.23264	4.78565	1.7e-06	3.09e-06
Csa3G019380	20.0555	-8.55281	0.964678	-8.86598	7.58e-19	2.42e-18
Csa3G021130	2.17127	-5.32047	1.34233	-3.96359	7.38e-05	0.000119316
Csa3G026150	7.51213	-7.11531	1.19063	-5.9761	2.29e-09	4.89e-09
Csa3G027190	49.1568	8.14777	1.19096	6.84134	7.85e-12	1.9e-11
Csa3G033780	32.9681	-8.69345	0.942912	-9.21978	2.98e-20	1e-19
Csa3G035310	4.41725	-5.78553	1.14809	-5.03927	4.67e-07	8.75e-07
Csa3G036400	5.85819	5.07582	1.27507	3.98081	6.87e-05	0.000111296
Csa3G038770	6.13855	5.14441	1.28134	4.01488	5.95e-05	9.69e-05
Csa3G038780	30.882	7.47917	1.19454	6.26112	3.82e-10	8.54e-10
Csa3G040870	7.48132	-7.14189	1.05561	-6.76565	1.33e-11	3.18e-11
Csa3G046220	6.17342	5.1565	1.29109	3.99391	6.5e-05	0.000105539
Csa3G047870	2.21452	-5.39987	1.34698	-4.00888	6.1e-05	9.93e-05
Csa3G064230	37.7422	5.94753	1.05146	5.65644	1.55e-08	3.16e-08
Csa3G065250	6.38215	5.20353	1.27479	4.08186	4.47e-05	7.34e-05
Csa3G076560	11.5005	6.05341	1.22119	4.95697	7.16e-07	1.32e-06
Csa3G076580	126.548	-8.05742	1.32402	-6.08557	1.16e-09	2.53e-09
Csa3G078800	15044.6	-9.29989	0.096804	-96.0692	0	0
Csa3G088940	53.5616	-6.22064	0.512784	-12.1311	7.23e-34	3.61e-33
Csa3G095030	20.0762	6.85774	1.206	5.68633	1.3e-08	2.67e-08
Csa3G104870	28.3824	7.35561	1.19628	6.14874	7.81e-10	1.71e-09
Csa3G116840	14.5129	5.4167	1.22252	4.43076	9.39e-06	1.62e-05
Csa3G121780	65.9696	8.57309	1.18554	7.23136	4.78e-13	1.23e-12
Csa3G122350	108.878	6.13003	0.657974	9.31652	1.2e-20	4.12e-20
Csa3G122660	223.33	5.3181	0.352488	15.0873	1.96e-51	1.44e-50
Csa3G123170	89.1163	6.58998	0.841603	7.83027	4.87e-15	1.35e-14
Csa3G123180	284.333	7.04753	0.550933	12.792	1.82e-37	9.91e-37
Csa3G124810	19.5407	5.84652	1.21349	4.81793	1.45e-06	2.64e-06
Csa3G124820	312.868	8.99315	1.02453	8.77782	1.67e-18	5.27e-18
Csa3G126095	11.177	5.03145	1.21888	4.12793	3.66e-05	6.06e-05
Csa3G127130	14.2769	-6.90402	1.00046	-6.90087	5.17e-12	1.26e-11
Csa3G127200	79.6503	6.00163	0.731825	8.2009	2.39e-16	6.98e-16
Csa3G127220	1397.89	-5.06569	0.165701	-30.5712	2.96e-205	1.63e-203
Csa3G127230	2074.2	6.62671	0.182441	36.3226	7.13e-289	7.54e-287
Csa3G131980	670.531	5.35101	0.212268	25.2087	3.22e-140	9.02e-139
Csa3G133170	23.8622	6.13723	1.20013	5.1138	3.16e-07	5.99e-07
Csa3G133380	2519.86	5.23038	0.147762	35.3973	1.88e-274	1.74e-272
Csa3G133880	351.498	5.04908	0.256806	19.6611	4.65e-86	6.19e-85
Csa3G133890	100.697	5.7599	0.603306	9.54723	1.33e-21	4.69e-21
Csa3G134780	431.891	7.46226	0.516539	14.4467	2.63e-47	1.79e-46
Csa3G135620	10.6668	5.94328	1.2271	4.84334	1.28e-06	2.33e-06
Csa3G135700	1136.28	6.14387	0.205675	29.8718	4.57e-196	2.29e-194
Csa3G135760	56.2354	8.34326	1.18807	7.02256	2.18e-12	5.42e-12
Csa3G141830	424.151	10.2957	1.18014	8.72415	2.68e-18	8.42e-18
Csa3G142400	46.9546	6.25092	1.03787	6.02286	1.71e-09	3.69e-09
Csa3G144130	3.99704	-6.23079	1.15455	-5.39672	6.79e-08	1.34e-07
Csa3G153170	44.047	-6.07206	0.499198	-12.1636	4.85e-34	2.44e-33
Csa3G159420	156.721	9.82138	1.18175	8.31089	9.5e-17	2.82e-16
Csa3G164530	10.1769	5.88005	1.23032	4.77927	1.76e-06	3.18e-06
Csa3G164540	95.9206	9.11283	1.18346	7.70018	1.36e-14	3.72e-14
Csa3G165690	2.08489	-5.27575	1.33529	-3.95102	7.78e-05	0.000125595
Csa3G166225	284.766	5.52214	0.333127	16.5767	1.03e-61	9.2e-61
Csa3G171190	32.1896	7.53959	1.19471	6.3108	2.78e-10	6.24e-10
Csa3G172370	1567.27	13.1435	1.179	11.148	7.32e-29	3.23e-28
Csa3G178490	6.65243	-5.79135	1.0798	-5.36337	8.17e-08	1.61e-07
Csa3G178510	19.7779	-5.01504	0.543888	-9.22073	2.95e-20	9.96e-20
Csa3G180210	24.9358	-7.68838	0.964334	-7.97274	1.55e-15	4.39e-15
Csa3G180290	7.18183	-5.89136	1.14694	-5.13659	2.8e-07	5.32e-07
Csa3G181960	12.8384	-6.73419	0.982719	-6.85261	7.25e-12	1.76e-11
Csa3G182120	20.2604	-8.57008	0.983783	-8.71135	3e-18	9.41e-18
Csa3G182160	9.56849	5.78807	1.22662	4.71871	2.37e-06	4.26e-06
Csa3G182250	2.40615	-5.53438	1.38048	-4.00903	6.1e-05	9.92e-05
Csa3G183960	830.568	-5.79764	0.131286	-44.1605	0	0
Csa3G186710	33.6088	6.62845	1.19226	5.55958	2.7e-08	5.47e-08
Csa3G194400	14.6881	-5.12297	0.724327	-7.07273	1.52e-12	3.81e-12
Csa3G199590	236.64	5.17897	0.329477	15.7188	1.13e-55	8.98e-55
Csa3G200190	27.6741	7.31971	1.19983	6.10061	1.06e-09	2.31e-09
Csa3G207340	6.30436	-5.70612	1.07703	-5.29802	1.17e-07	2.28e-07
Csa3G215630	9.26608	5.74236	1.23186	4.66154	3.14e-06	5.58e-06
Csa3G218160	21.5229	-5.9551	1.15845	-5.14055	2.74e-07	5.22e-07
Csa3G219220	5.85341	5.08227	1.27004	4.00166	6.29e-05	0.000102271
Csa3G229430	50.2847	8.18066	1.18854	6.88295	5.86e-12	1.43e-11
Csa3G232430	11.944	6.10584	1.22386	4.989	6.07e-07	1.13e-06
Csa3G257850	31.4484	7.50539	1.19801	6.26488	3.73e-10	8.34e-10
Csa3G271400	6.56573	5.24523	1.24863	4.2008	2.66e-05	4.45e-05
Csa3G298065	12.0826	6.12452	1.2291	4.98294	6.26e-07	1.16e-06
Csa3G298580	12.8239	6.21414	1.23174	5.045	4.54e-07	8.51e-07
Csa3G321300	13.2326	-5.19061	0.703943	-7.37361	1.66e-13	4.36e-13
Csa3G331320	11.3866	6.03963	1.23114	4.90572	9.31e-07	1.71e-06
Csa3G331330	69.8574	8.65426	1.19318	7.25312	4.07e-13	1.05e-12
Csa3G346940	6.43661	-6.3308	1.06802	-5.92759	3.07e-09	6.53e-09
Csa3G353940	10.4494	5.91464	1.23383	4.79371	1.64e-06	2.97e-06
Csa3G354510	306.086	5.77097	0.350543	16.463	6.77e-61	5.95e-60
Csa3G362650	16.2633	6.55253	1.20939	5.41804	6.03e-08	1.2e-07
Csa3G393150	24.4112	7.13809	1.19743	5.96119	2.5e-09	5.34e-09
Csa3G403990	57.1127	7.39753	1.18745	6.22975	4.67e-10	1.04e-09
Csa3G405520	37.0194	7.73991	1.19438	6.48027	9.16e-11	2.11e-10
Csa3G423810	29.4734	7.41121	1.19404	6.20686	5.41e-10	1.2e-09
Csa3G455130	2.99309	-5.8249	1.22611	-4.75072	2.03e-06	3.65e-06
Csa3G457660	69.7738	6.23767	0.844968	7.38214	1.56e-13	4.09e-13
Csa3G496870	41.5094	7.90463	1.19409	6.61982	3.6e-11	8.45e-11
Csa3G497370	98.2469	9.1487	1.18397	7.7271	1.1e-14	3.02e-14
Csa3G498910	13.8496	-8.02218	0.980548	-8.18132	2.81e-16	8.19e-16
Csa3G500160	1.92433	-5.18965	1.37543	-3.77311	0.000161224	0.000253934
Csa3G512980	16704	-5.01339	1.004	-4.9934	5.93e-07	1.1e-06
Csa3G516520	26.8726	7.27777	1.19589	6.08568	1.16e-09	2.53e-09
Csa3G535090	66.5706	5.16005	0.608263	8.48325	2.19e-17	6.65e-17
Csa3G560770	14.076	-8.04454	0.992617	-8.10438	5.3e-16	1.53e-15
Csa3G596240	890.803	6.8562	0.29417	23.3069	3.77e-120	8.22e-119
Csa3G596250	294.391	7.90547	0.72798	10.8595	1.8e-27	7.63e-27
Csa3G597270	5.32211	-6.6183	1.13518	-5.83017	5.54e-09	1.16e-08
Csa3G600000	38.4709	-6.33485	1.69546	-3.73635	0.000186709	0.000292585
Csa3G606620	293.299	10.726	1.18118	9.08076	1.08e-19	3.56e-19
Csa3G606870	7.17026	5.37603	1.26679	4.24383	2.2e-05	3.69e-05
Csa3G610820	147.964	-5.29844	0.242874	-21.8156	1.65e-105	2.93e-104
Csa3G634300	2.28871	-5.43749	1.30395	-4.17002	3.05e-05	5.07e-05
Csa3G642650	15.8095	6.51082	1.21097	5.37653	7.59e-08	1.5e-07
Csa3G645980	95.5962	5.09565	0.497496	10.2426	1.28e-24	4.96e-24
Csa3G651800	244.559	6.3101	0.464189	13.5938	4.36e-42	2.64e-41
Csa3G651820	70.3636	8.6653	1.18642	7.30371	2.8e-13	7.28e-13
Csa3G653390	21.9905	6.98601	1.23615	5.65144	1.59e-08	3.25e-08
Csa3G653400	15.0953	6.44523	1.21304	5.31329	1.08e-07	2.1e-07
Csa3G656500	211.811	7.84251	0.836783	9.37222	7.1e-21	2.45e-20
Csa3G681660	7.90277	-7.20826	1.09738	-6.56862	5.08e-11	1.18e-10
Csa3G696860	16.5594	6.58094	1.2139	5.4213	5.92e-08	1.17e-07
Csa3G698500	8.89227	5.68231	1.23347	4.60676	4.09e-06	7.21e-06
Csa3G698510	16.9339	6.61109	1.22005	5.41869	6e-08	1.19e-07
Csa3G703160	81.9447	-8.12667	0.667844	-12.1685	4.57e-34	2.3e-33
Csa3G710180	50.1305	8.17848	1.1893	6.87671	6.13e-12	1.49e-11
Csa3G728130	26062.5	5.13341	0.0838196	61.2435	0	0
Csa3G730965	77.5007	7.84067	1.19385	6.56753	5.12e-11	1.19e-10
Csa3G731830	22.6697	5.16404	1.06462	4.85058	1.23e-06	2.25e-06
Csa3G732660	16.0593	6.53463	1.20693	5.41428	6.15e-08	1.22e-07
Csa3G733230	34.5253	7.64132	1.20732	6.32917	2.46e-10	5.56e-10
Csa3G733330	2.13752	-5.33486	1.33779	-3.9878	6.67e-05	0.000108151
Csa3G733870	60.5138	5.01221	0.606129	8.26921	1.35e-16	3.98e-16
Csa3G734280	20.4895	-5.40274	0.59629	-9.06059	1.3e-19	4.27e-19
Csa3G736670	7.97517	-6.05916	1.06253	-5.7026	1.18e-08	2.43e-08
Csa3G740770	82.6882	6.05314	0.740204	8.17766	2.89e-16	8.44e-16
Csa3G743950	312.264	-8.68883	0.422961	-20.5429	8.91e-94	1.34e-92
Csa3G743980	1071.7	12.5952	1.17936	10.6796	1.27e-26	5.26e-26
Csa3G745000	118.943	-6.33226	0.333801	-18.9702	3.01e-80	3.64e-79
Csa3G746560	9.07074	-5.22915	0.885047	-5.90833	3.46e-09	7.33e-09
Csa3G746570	3.79885	-6.17271	1.19483	-5.16617	2.39e-07	4.57e-07
Csa3G750900	20.6635	6.89925	1.20249	5.73749	9.61e-09	1.99e-08
Csa3G751990	219.784	6.30996	0.490596	12.8618	7.38e-38	4.05e-37
Csa3G752490	333.627	6.2726	0.392855	15.9667	2.18e-57	1.8e-56
Csa3G769640	11.8169	6.09497	1.22977	4.95619	7.19e-07	1.33e-06
Csa3G769645	7.33195	5.40458	1.27228	4.24793	2.16e-05	3.62e-05
Csa3G776600	2.76771	-5.71701	1.27586	-4.48091	7.43e-06	1.29e-05
Csa3G777550	50.181	-7.74608	0.764818	-10.128	4.15e-24	1.59e-23
Csa3G778180	51.6928	-5.35411	0.716999	-7.46739	8.18e-14	2.17e-13
Csa3G778250	39.6841	7.83955	1.19065	6.58425	4.57e-11	1.07e-10
Csa3G791510	552.981	7.81463	0.517344	15.1053	1.49e-51	1.1e-50
Csa3G792070	245.434	5.72359	0.380964	15.024	5.11e-51	3.72e-50
Csa3G800700	7.51282	5.44086	1.24152	4.38242	1.17e-05	2.01e-05
Csa3G814380	98.5135	5.13086	0.495064	10.364	3.61e-25	1.43e-24
Csa3G819280	24.6183	7.15048	1.21609	5.87988	4.11e-09	8.68e-09
Csa3G822280	25.8587	7.22301	1.20181	6.0101	1.85e-09	3.98e-09
Csa3G825010	48.2365	-5.24618	0.368921	-14.2203	6.85e-46	4.51e-45
Csa3G825060	401.778	-6.82431	0.254241	-26.8418	1.05e-158	3.58e-157
Csa3G826650	1261.9	-6.11271	0.128827	-47.4491	0	0
Csa3G828930	509.742	5.55256	0.254234	21.8404	9.59e-106	1.72e-104
Csa3G837020	13.0599	6.2364	1.2175	5.12229	3.02e-07	5.73e-07
Csa3G838670	335.76	6.76937	0.463733	14.5976	2.91e-48	2.02e-47
Csa3G839790	5.70613	5.042	1.28716	3.91716	8.96e-05	0.000144032
Csa3G842080	7.83039	5.49873	1.242	4.42731	9.54e-06	1.64e-05
Csa3G842100	2378	5.03917	0.115469	43.6409	0	0
Csa3G842740	348.589	5.81448	0.331607	17.5343	7.85e-69	8.03e-68
Csa3G851780	14.8663	6.42153	1.22016	5.26285	1.42e-07	2.75e-07
Csa3G851930	61.0448	8.46112	1.18736	7.12601	1.03e-12	2.61e-12
Csa3G852450	25.0831	-7.69486	0.995768	-7.72756	1.1e-14	3.01e-14
Csa3G853150	6.83001	-6.99314	1.9786	-3.53439	0.000408713	0.000622644
Csa3G853680	138.081	5.33083	0.445462	11.967	5.29e-33	2.59e-32
Csa3G854200	10.1621	5.87434	1.25905	4.66568	3.08e-06	5.47e-06
Csa3G855290	25.1048	7.17999	1.20416	5.96267	2.48e-09	5.3e-09
Csa3G856020	259.267	-6.25008	0.458123	-13.6428	2.23e-42	1.36e-41
Csa3G857610	5.39255	-6.6658	1.09372	-6.09459	1.1e-09	2.39e-09
Csa3G859630	24.2341	6.15459	1.19926	5.13201	2.87e-07	5.45e-07
Csa3G859650	45.7217	-6.00549	0.468668	-12.8139	1.37e-37	7.48e-37
Csa3G865440	192.345	-5.2427	0.198975	-26.3485	5.34e-153	1.73e-151
Csa3G880040	65.6549	8.56636	1.18728	7.21511	5.39e-13	1.38e-12
Csa3G881690	58.9065	-7.66475	0.701392	-10.9279	8.48e-28	3.63e-27
Csa3G881760	277.184	7.81854	0.72656	10.761	5.26e-27	2.2e-26
Csa3G881830	24.7117	6.18295	1.2017	5.14515	2.67e-07	5.09e-07
Csa3G889700	9.68761	5.80177	1.25967	4.60579	4.11e-06	7.25e-06
Csa3G890000	6.70696	5.27772	1.31938	4.00016	6.33e-05	0.000102886
Csa3G893370	40.6716	-5.83487	0.507131	-11.5056	1.24e-30	5.72e-30
Csa3G895740	4.50555	-5.17256	1.11801	-4.62657	3.72e-06	6.58e-06
Csa3G895810	25.8708	7.22356	1.19907	6.02432	1.7e-09	3.66e-09
Csa3G902340	55.1229	-6.06007	0.457166	-13.2558	4.18e-40	2.42e-39
Csa3G902350	12.9264	-5.77536	0.823544	-7.01281	2.34e-12	5.8e-12
Csa3G902910	35.2801	-9.36608	1.72061	-5.44348	5.23e-08	1.04e-07
Csa3G903490	6.25052	-5.65257	1.11285	-5.07937	3.79e-07	7.14e-07
Csa3G903510	37.8731	-7.74794	0.86317	-8.97614	2.8e-19	9.12e-19
Csa3G903540	57.4324	8.37335	1.18827	7.04667	1.83e-12	4.58e-12
Csa3G903550	163.102	5.87557	0.497633	11.807	3.59e-32	1.72e-31
Csa3G903560	9.76228	-7.51262	1.03746	-7.24136	4.44e-13	1.14e-12
Csa3G904060	9.94709	-7.51959	1.09084	-6.89342	5.45e-12	1.33e-11
Csa3G912980	212.591	7.85196	0.839085	9.35776	8.14e-21	2.81e-20
Csa3G914580	3219.95	14.1824	1.18036	12.0153	2.95e-33	1.46e-32
Csa3G915140	4.48935	-5.15059	1.12905	-4.56188	5.07e-06	8.88e-06
Csa4G000730	22.2033	7.003	1.20201	5.82609	5.67e-09	1.19e-08
Csa4G000850	192.001	6.96247	0.657308	10.5924	3.23e-26	1.32e-25
Csa4G001700	13.7198	6.30812	1.21354	5.1981	2.01e-07	3.87e-07
Csa4G001720	610.607	8.9577	0.723806	12.3758	3.53e-35	1.83e-34
Csa4G002500	82.9772	-5.32561	0.347844	-15.3103	6.52e-53	4.98e-52
Csa4G006060	6.62806	5.26125	1.25483	4.19278	2.76e-05	4.6e-05
Csa4G006140	24.2597	-5.32447	0.568034	-9.37351	7.02e-21	2.42e-20
Csa4G008260	248.07	5.9458	0.408229	14.5649	4.7e-48	3.25e-47
Csa4G009880	29.6023	-5.47997	0.503416	-10.8856	1.35e-27	5.74e-27
Csa4G015100	455.821	-6.33751	0.18832	-33.6528	2.84e-248	2.26e-246
Csa4G016380	39.9674	7.84993	1.19298	6.58012	4.7e-11	1.1e-10
Csa4G016440	36.4801	7.71821	1.191	6.48047	9.14e-11	2.11e-10
Csa4G017210	26.8467	7.27685	1.19624	6.08309	1.18e-09	2.57e-09
Csa4G022230	171.777	9.95488	1.18399	8.40787	4.18e-17	1.26e-16
Csa4G022250	6.41332	5.2082	1.25439	4.15199	3.3e-05	5.47e-05
Csa4G022280	57.4442	8.37358	1.18934	7.04051	1.92e-12	4.78e-12
Csa4G031060	6.75168	5.2861	1.24555	4.24397	2.2e-05	3.69e-05
Csa4G038750	11.5015	6.0534	1.25223	4.8341	1.34e-06	2.44e-06
Csa4G043910	13.3461	-7.94836	0.999484	-7.95246	1.83e-15	5.16e-15
Csa4G046760	16.6128	6.58534	1.24822	5.27577	1.32e-07	2.57e-07
Csa4G047950	61.6051	-10.1641	0.945407	-10.751	5.86e-27	2.45e-26
Csa4G052080	458.421	10.4072	1.1805	8.8159	1.19e-18	3.77e-18
Csa4G054810	34.3713	5.1967	0.856101	6.0702	1.28e-09	2.78e-09
Csa4G056540	54.3234	6.46168	1.03343	6.25266	4.04e-10	9e-10
Csa4G056660	43.7946	7.98051	1.19256	6.69189	2.2e-11	5.22e-11
Csa4G056740	2562.91	13.8531	1.1795	11.7449	7.51e-32	3.57e-31
Csa4G062370	9.10521	5.71538	1.23305	4.63516	3.57e-06	6.32e-06
Csa4G083470	163.545	9.88323	1.18178	8.36303	6.11e-17	1.82e-16
Csa4G094010	44.3662	-9.70256	0.935819	-10.368	3.47e-25	1.37e-24
Csa4G097670	22.9453	-6.61984	0.825162	-8.02247	1.04e-15	2.96e-15
Csa4G098200	21.9398	-6.97811	0.951779	-7.33165	2.27e-13	5.93e-13
Csa4G102310	8.0085	5.53608	1.26756	4.36752	1.26e-05	2.14e-05
Csa4G109540	3.96597	-6.19048	1.18606	-5.21935	1.8e-07	3.46e-07
Csa4G111600	5.36083	-6.0312	1.17909	-5.11512	3.14e-07	5.95e-07
Csa4G112620	59.2555	8.42015	1.19123	7.06845	1.57e-12	3.93e-12
Csa4G122810	2.11864	-5.27317	1.47549	-3.57384	0.000351788	0.000539001
Csa4G128010	24.6759	-8.8401	0.965319	-9.1577	5.3e-20	1.77e-19
Csa4G129030	31.8326	5.69554	1.04358	5.4577	4.82e-08	9.62e-08
Csa4G129550	753.488	12.0869	1.1799	10.244	1.26e-24	4.9e-24
Csa4G129560	47.2234	8.08995	1.19369	6.77725	1.22e-11	2.94e-11
Csa4G151760	71.7799	5.02611	0.566811	8.86735	7.49e-19	2.39e-18
Csa4G154320	11.2219	-7.71547	1.01054	-7.63498	2.26e-14	6.13e-14
Csa4G179130	31.1692	6.52481	1.19688	5.45153	4.99e-08	9.95e-08
Csa4G188940	2.85062	-5.08712	1.23157	-4.13061	3.62e-05	5.99e-05
Csa4G243140	46736.8	-5.39202	0.845733	-6.37555	1.82e-10	4.14e-10
Csa4G243390	42686.8	-5.97437	1.07061	-5.58035	2.4e-08	4.86e-08
Csa4G247410	319.896	5.30336	0.293777	18.0523	7.57e-73	8.17e-72
Csa4G269190	5.81527	-5.55593	1.06228	-5.23018	1.69e-07	3.27e-07
Csa4G279820	59.6378	8.42856	1.18776	7.09618	1.28e-12	3.23e-12
Csa4G285800	85.008	-10.6361	0.935956	-11.3639	6.33e-30	2.88e-29
Csa4G287560	2.94984	-5.76567	1.25776	-4.58408	4.56e-06	8.01e-06
Csa4G288110	7.04918	5.34766	1.24684	4.28896	1.8e-05	3.03e-05
Csa4G288610	4379.95	-8.27174	0.376225	-21.9861	3.91e-107	7.17e-106
Csa4G296810	352.188	5.04484	0.261381	19.3007	5.3e-83	6.73e-82
Csa4G296910	2.34684	-5.43979	1.43226	-3.79806	0.000145835	0.000230535
Csa4G297410	3.96263	-5.62006	1.14452	-4.91038	9.09e-07	1.67e-06
Csa4G297480	12.6155	6.18869	1.2168	5.08603	3.66e-07	6.9e-07
Csa4G304250	189.992	-7.01099	0.326533	-21.471	2.91e-102	4.98e-101
Csa4G304760	92.8559	-6.29273	0.357845	-17.5851	3.21e-69	3.3e-68
Csa4G314440	32.8055	-5.83978	1.43005	-4.08362	4.43e-05	7.29e-05
Csa4G344590	14.2224	6.35942	1.22592	5.18745	2.13e-07	4.09e-07
Csa4G377160	257.434	-5.57092	0.510397	-10.9149	9.79e-28	4.18e-27
Csa4G413890	3.39188	-5.4158	1.38476	-3.91102	9.19e-05	0.000147625
Csa4G414410	7.43123	-5.91262	1.03971	-5.68682	1.29e-08	2.66e-08
Csa4G414910	50.0676	-5.39305	0.441896	-12.2044	2.95e-34	1.49e-33
Csa4G425740	59.1248	-5.33965	0.418208	-12.7679	2.48e-37	1.35e-36
Csa4G431390	71.224	-10.3887	0.958724	-10.836	2.32e-27	9.82e-27
Csa4G454660	6.47619	-6.90099	1.09661	-6.29301	3.11e-10	6.99e-10
Csa4G494210	8.64195	-7.32944	1.02223	-7.17002	7.5e-13	1.91e-12
Csa4G499300	35.5862	-5.27023	1.32712	-3.97119	7.15e-05	0.000115734
Csa4G500830	112.919	9.34971	1.18404	7.89644	2.87e-15	8.05e-15
Csa4G508500	30.399	7.45645	1.19452	6.2422	4.31e-10	9.6e-10
Csa4G508535	25.2384	6.21124	1.20196	5.16758	2.37e-07	4.54e-07
Csa4G539590	8.75532	5.65719	1.24713	4.53618	5.73e-06	1e-05
Csa4G539600	19.7271	6.83338	1.2141	5.62835	1.82e-08	3.71e-08
Csa4G572850	16.3832	5.58961	1.2075	4.62908	3.67e-06	6.5e-06
Csa4G618440	21.1997	5.09131	1.05307	4.83474	1.33e-06	2.43e-06
Csa4G620550	534.698	11.5923	1.17989	9.82489	8.8e-23	3.22e-22
Csa4G620560	3.55178	-6.03061	1.19618	-5.04155	4.62e-07	8.66e-07
Csa4G622740	158.222	8.87131	1.18169	7.50728	6.04e-14	1.61e-13
Csa4G624970	196.742	10.1488	1.18326	8.57697	9.74e-18	3e-17
Csa4G624980	113.252	9.35323	1.1827	7.90838	2.61e-15	7.32e-15
Csa4G624990	130.956	8.59767	1.18392	7.26204	3.81e-13	9.86e-13
Csa4G628860	54.4598	6.46646	1.03221	6.26467	3.74e-10	8.35e-10
Csa4G628870	32.0195	5.11776	0.862446	5.93401	2.96e-09	6.29e-09
Csa4G628880	49.0839	6.31372	1.03273	6.11365	9.74e-10	2.13e-09
Csa4G638550	10.1898	-7.59701	1.02606	-7.40408	1.32e-13	3.48e-13
Csa4G639860	35.659	-9.39219	0.979762	-9.5862	9.14e-22	3.24e-21
Csa4G639870	5.98245	-5.03903	1.03339	-4.87622	1.08e-06	1.98e-06
Csa4G639890	15.7608	-7.59956	1.02078	-7.44485	9.71e-14	2.57e-13
Csa4G640980	21.3621	6.94373	1.21696	5.70581	1.16e-08	2.39e-08
Csa4G641760	175.71	-5.92734	0.722611	-8.20267	2.35e-16	6.88e-16
Csa4G642360	2129.82	8.85722	0.37778	23.4454	1.47e-121	3.3e-120
Csa4G642430	31.8937	-6.75406	0.728034	-9.27713	1.74e-20	5.93e-20
Csa4G645940	32.678	6.58987	1.20083	5.48775	4.07e-08	8.15e-08
Csa4G646050	14.9271	6.43099	1.22094	5.26723	1.38e-07	2.69e-07
Csa4G652090	5.06192	-6.55857	1.10697	-5.92481	3.13e-09	6.64e-09
Csa4G652690	3130.84	-5.05421	1.03252	-4.89503	9.83e-07	1.8e-06
Csa4G652705	5.78434	5.0626	1.32713	3.8147	0.000136347	0.00021601
Csa4G652880	55.8263	5.49084	0.740978	7.41026	1.26e-13	3.32e-13
Csa4G652890	6.18177	5.15803	1.2653	4.07651	4.57e-05	7.51e-05
Csa4G653410	274.951	-5.28802	0.199732	-26.4756	1.85e-154	6.06e-153
Csa4G664440	11.086	5.99753	1.22481	4.89672	9.75e-07	1.79e-06
Csa4G664550	29.3748	-5.7636	0.589711	-9.7736	1.46e-22	5.31e-22
Csa5G011650	89.9614	-10.1432	0.925535	-10.9593	6e-28	2.58e-27
Csa5G023870	603.884	5.14159	0.206329	24.9194	4.58e-137	1.24e-135
Csa5G027950	13.9834	6.33335	1.21925	5.19448	2.05e-07	3.94e-07
Csa5G034375	140.233	9.66113	1.18235	8.17115	3.05e-16	8.9e-16
Csa5G067160	19.6689	-7.94629	0.961174	-8.26727	1.37e-16	4.04e-16
Csa5G078280	35.7042	-9.38024	0.941102	-9.96729	2.12e-23	7.9e-23
Csa5G116170	3.61391	-6.11539	1.232	-4.9638	6.91e-07	1.28e-06
Csa5G125700	3.01747	-5.83245	1.22787	-4.75005	2.03e-06	3.66e-06
Csa5G136870	120.841	6.61344	0.728731	9.07527	1.13e-19	3.74e-19
Csa5G137400	10.6882	-5.4761	0.835964	-6.55064	5.73e-11	1.33e-10
Csa5G137960	3.73122	-6.12111	1.15819	-5.28509	1.26e-07	2.44e-07
Csa5G139010	911.548	-5.40901	0.130154	-41.5587	0	0
Csa5G139760	5743.79	6.28126	0.513021	12.2437	1.82e-34	9.22e-34
Csa5G139770	159.91	9.85013	1.18369	8.32152	8.68e-17	2.58e-16
Csa5G148480	5.99824	-6.78668	1.1164	-6.07906	1.21e-09	2.63e-09
Csa5G150450	33.9829	7.61574	1.19646	6.36521	1.95e-10	4.42e-10
Csa5G151500	3026.78	5.22266	0.115018	45.4072	0	0
Csa5G152140	135.87	5.06374	0.417079	12.141	6.41e-34	3.21e-33
Csa5G152260	132.276	7.74656	1.02788	7.53644	4.83e-14	1.29e-13
Csa5G152270	76.0305	6.94891	1.02879	6.75441	1.43e-11	3.43e-11
Csa5G154740	42.1151	7.92445	1.19431	6.63518	3.24e-11	7.63e-11
Csa5G156120	4.1781	-6.26824	1.23817	-5.06252	4.14e-07	7.79e-07
Csa5G156220	22.0489	6.99019	1.20402	5.80572	6.41e-09	1.34e-08
Csa5G157240	39.4518	5.40867	0.851379	6.35284	2.11e-10	4.78e-10
Csa5G162040	132.012	5.14523	0.429864	11.9694	5.14e-33	2.52e-32
Csa5G162590	22.9767	-6.59075	0.780978	-8.4391	3.2e-17	9.65e-17
Csa5G165270	204.577	7.79163	0.837099	9.30789	1.3e-20	4.46e-20
Csa5G165320	6.61571	-6.37149	1.0621	-5.99896	1.99e-09	4.26e-09
Csa5G165830	12.1893	5.15664	1.22792	4.1995	2.68e-05	4.47e-05
Csa5G167190	3.19959	-5.87667	1.23895	-4.74325	2.1e-06	3.79e-06
Csa5G167740	7.7094	5.47744	1.26213	4.33984	1.43e-05	2.43e-05
Csa5G168240	64.3561	8.53785	1.18653	7.19566	6.22e-13	1.59e-12
Csa5G168740	744.077	10.2452	1.02206	10.0241	1.19e-23	4.5e-23
Csa5G168765	10.7054	5.95102	1.22719	4.8493	1.24e-06	2.26e-06
Csa5G168860	2.91327	-5.75885	1.40971	-4.08514	4.4e-05	7.24e-05
Csa5G168880	747.895	7.31771	0.941363	7.77352	7.63e-15	2.11e-14
Csa5G169030	155.109	5.97207	0.531529	11.2356	2.73e-29	1.21e-28
Csa5G171130	623.279	-5.91457	0.202856	-29.1564	6.92e-187	3.16e-185
Csa5G173490	14.1084	5.37044	1.21688	4.41328	1.02e-05	1.75e-05
Csa5G173510	35.1392	7.66581	1.20467	6.36341	1.97e-10	4.47e-10
Csa5G173520	3003.42	6.65037	0.151953	43.766	0	0
Csa5G174610	2.00133	-5.25692	1.44329	-3.64232	0.000270195	0.000417434
Csa5G175800	24.375	7.13671	1.20201	5.9373	2.9e-09	6.17e-09
Csa5G176540	15.5766	6.488	1.21661	5.33284	9.67e-08	1.89e-07
Csa5G177700	71.809	-10.3917	1.2833	-8.09759	5.61e-16	1.62e-15
Csa5G178700	41.9517	5.08023	0.744712	6.82173	8.99e-12	2.18e-11
Csa5G182010	1.98914	-5.25361	1.40435	-3.74095	0.000183327	0.000287474
Csa5G187870	152.372	5.47894	0.446959	12.2582	1.52e-34	7.73e-34
Csa5G188380	9.49484	-7.49062	1.02195	-7.32974	2.31e-13	6.02e-13
Csa5G188880	25.5504	-6.43197	0.696587	-9.23356	2.62e-20	8.85e-20
Csa5G189900	170.859	5.20082	0.385351	13.4963	1.64e-41	9.81e-41
Csa5G198160	20.0709	-5.81295	0.665671	-8.73248	2.49e-18	7.83e-18
Csa5G207920	27.1869	-8.98959	0.973123	-9.23788	2.51e-20	8.51e-20
Csa5G212090	3.22752	-5.29645	1.22748	-4.31488	1.6e-05	2.71e-05
Csa5G218200	33.1545	-5.0738	0.445137	-11.3983	4.26e-30	1.95e-29
Csa5G218770	12.7577	6.20291	1.25799	4.93081	8.19e-07	1.51e-06
Csa5G223020	18.683	-5.97553	0.711971	-8.39293	4.74e-17	1.42e-16
Csa5G223050	30.5026	5.02203	0.858762	5.84799	4.98e-09	1.05e-08
Csa5G242150	18.547	-8.42612	0.972955	-8.66034	4.7e-18	1.47e-17
Csa5G257700	116.809	-6.86983	0.766322	-8.96467	3.11e-19	1.01e-18
Csa5G272930	12.6602	5.20639	1.22568	4.24777	2.16e-05	3.63e-05
Csa5G283480	2.82971	-5.73947	1.34214	-4.27634	1.9e-05	3.2e-05
Csa5G285030	351.664	5.90432	0.342485	17.2396	1.34e-66	1.31e-65
Csa5G292180	28.1951	6.3716	1.19816	5.31784	1.05e-07	2.05e-07
Csa5G292260	77.1403	-7.19237	0.513342	-14.0109	1.34e-44	8.57e-44
Csa5G321430	53.5107	-7.82676	0.813334	-9.62306	6.39e-22	2.28e-21
Csa5G321460	3.43716	-5.97945	1.25429	-4.76722	1.87e-06	3.38e-06
Csa5G321470	159.227	-6.22392	0.491608	-12.6603	9.81e-37	5.25e-36
Csa5G321480	417.782	-5.15349	0.207748	-24.8064	7.64e-136	2.05e-134
Csa5G321490	135.893	-5.44316	0.334809	-16.2575	1.98e-59	1.7e-58
Csa5G321500	92.6803	-6.57021	0.937253	-7.01007	2.38e-12	5.92e-12
Csa5G349570	37.7447	7.76738	1.19561	6.4966	8.22e-11	1.9e-10
Csa5G349580	43.3525	7.00329	1.19781	5.84677	5.01e-09	1.05e-08
Csa5G366670	25.6035	7.20823	1.19631	6.02538	1.69e-09	3.64e-09
Csa5G366680	8.99308	5.69834	1.23069	4.63018	3.65e-06	6.47e-06
Csa5G374750	13.1377	6.24552	1.22859	5.0835	3.71e-07	6.99e-07
Csa5G385370	22.3725	5.15374	1.04975	4.9095	9.13e-07	1.68e-06
Csa5G402540	457.342	-13.0617	0.918768	-14.2166	7.23e-46	4.76e-45
Csa5G413260	42.7933	-9.65789	0.947235	-10.1959	2.07e-24	7.99e-24
Csa5G418270	7.26144	-7.08196	1.04016	-6.80856	9.86e-12	2.38e-11
Csa5G420330	7.35958	5.40845	1.2432	4.35042	1.36e-05	2.31e-05
Csa5G430520	8.21928	5.56852	1.24751	4.46371	8.06e-06	1.39e-05
Csa5G457780	131.333	5.92641	0.558149	10.618	2.46e-26	1.01e-25
Csa5G468990	2.66528	-5.65187	1.28745	-4.38996	1.13e-05	1.94e-05
Csa5G477610	6.37762	-6.88168	1.07711	-6.38901	1.67e-10	3.8e-10
Csa5G485690	31.3769	5.67394	1.04295	5.44029	5.32e-08	1.06e-07
Csa5G487700	102.142	9.2045	1.18536	7.76515	8.15e-15	2.25e-14
Csa5G496490	14.6118	5.41297	1.21869	4.44162	8.93e-06	1.54e-05
Csa5G503570	28.6637	-9.06847	0.949092	-9.5549	1.24e-21	4.36e-21
Csa5G505760	25.9771	7.22924	1.20113	6.0187	1.76e-09	3.78e-09
Csa5G515020	1300.2	8.87816	0.483259	18.3714	2.22e-75	2.51e-74
Csa5G515060	46.8008	8.07799	1.18938	6.79174	1.11e-11	2.67e-11
Csa5G516570	13.2385	6.25917	1.22955	5.09061	3.57e-07	6.74e-07
Csa5G516820	11.4776	6.05152	1.22172	4.95328	7.3e-07	1.35e-06
Csa5G525610	158.664	-5.10584	0.466457	-10.946	6.94e-28	2.98e-27
Csa5G576600	20.8865	6.91581	1.20992	5.7159	1.09e-08	2.26e-08
Csa5G576740	54.6881	-5.36853	0.859287	-6.24766	4.17e-10	9.28e-10
Csa5G577350	3.21847	-5.9241	1.19448	-4.95958	7.06e-07	1.31e-06
Csa5G587140	261.878	10.562	1.18081	8.94467	3.73e-19	1.21e-18
Csa5G589260	5754.53	-5.38917	0.07186	-74.9955	0	0
Csa5G589940	272.571	6.08447	0.408475	14.8956	3.52e-50	2.52e-49
Csa5G593440	581.755	7.71611	0.484315	15.932	3.8e-57	3.13e-56
Csa5G594450	7.06981	-7.03372	1.05137	-6.69005	2.23e-11	5.28e-11
Csa5G595970	7.37219	-7.09793	1.04752	-6.77594	1.24e-11	2.97e-11
Csa5G597480	6.90219	-5.84375	1.05851	-5.52071	3.38e-08	6.79e-08
Csa5G601540	3.493	-5.40464	1.16942	-4.62165	3.81e-06	6.73e-06
Csa5G601610	86.111	6.11818	0.73187	8.35965	6.29e-17	1.88e-16
Csa5G601620	995.016	6.95596	0.288223	24.134	1.1e-128	2.67e-127
Csa5G602220	1079.78	5.52013	0.176287	31.3133	3.08e-215	1.81e-213
Csa5G604050	13.0054	6.22887	1.21938	5.10824	3.25e-07	6.16e-07
Csa5G606430	19.4895	-5.18261	0.725105	-7.14739	8.84e-13	2.24e-12
Csa5G606560	4.03466	-6.24116	1.30868	-4.76907	1.85e-06	3.35e-06
Csa5G606820	11.2497	5.04191	1.23704	4.07579	4.59e-05	7.53e-05
Csa5G608080	109.259	6.88346	0.852232	8.07697	6.64e-16	1.91e-15
Csa5G608110	6.97737	5.33108	1.24315	4.28835	1.8e-05	3.04e-05
Csa5G611080	66.7294	-10.2947	0.932822	-11.036	2.56e-28	1.11e-27
Csa5G611090	55.4808	-6.71171	0.517349	-12.9733	1.73e-38	9.64e-38
Csa5G612810	5.79443	-6.7354	1.18436	-5.68697	1.29e-08	2.66e-08
Csa5G613590	18.9825	-7.88608	0.962568	-8.19275	2.55e-16	7.46e-16
Csa5G616330	825.369	5.0098	0.171586	29.1969	2.12e-187	9.81e-186
Csa5G616350	17.7685	6.68361	1.21189	5.51505	3.49e-08	7.01e-08
Csa5G616370	9.34087	5.75427	1.27748	4.5044	6.66e-06	1.16e-05
Csa5G622530	1225.44	5.53178	0.49757	11.1176	1.03e-28	4.51e-28
Csa5G622535	127.274	6.36538	0.653693	9.73757	2.08e-22	7.54e-22
Csa5G622660	860.108	-5.84255	0.130625	-44.7278	0	0
Csa5G623600	7.04437	5.3513	1.28538	4.16319	3.14e-05	5.22e-05
Csa5G623890	4.8028	-6.5032	1.10982	-5.85966	4.64e-09	9.78e-09
Csa5G630740	260.449	-10.1312	0.735925	-13.7666	4.05e-43	2.51e-42
Csa5G630920	5.95722	5.10691	1.27257	4.01308	5.99e-05	9.76e-05
Csa5G633260	33.4829	-8.12564	0.945675	-8.59242	8.52e-18	2.63e-17
Csa5G633790	21.1674	-8.62433	0.964974	-8.93737	3.99e-19	1.29e-18
Csa5G633810	4.63942	-6.45255	1.11863	-5.76824	8.01e-09	1.67e-08
Csa5G638440	7.09774	-6.45706	1.0568	-6.11001	9.96e-10	2.18e-09
Csa5G639470	3.1353	-5.28747	1.22736	-4.30801	1.65e-05	2.79e-05
Csa5G640520	48.9327	8.14223	1.19252	6.82776	8.63e-12	2.09e-11
Csa5G640590	5.38568	-6.04121	1.09344	-5.52493	3.3e-08	6.63e-08
Csa5G647550	3.52753	-6.08328	1.2805	-4.7507	2.03e-06	3.65e-06
Csa5G647590	6.19871	5.1573	1.35167	3.81551	0.000135904	0.000215361
Csa5G649900	33.4645	5.76591	1.04043	5.54187	2.99e-08	6.03e-08
Csa5G650622	120.949	-5.4521	0.248663	-21.9257	1.48e-106	2.69e-105
Csa5G652255	8.36903	5.59696	1.24177	4.50725	6.57e-06	1.14e-05
Csa6G006900	142.51	6.85217	0.72852	9.4056	5.17e-21	1.79e-20
Csa6G007450	99.1141	-5.47808	0.298909	-18.3269	5.04e-75	5.66e-74
Csa6G008070	317.55	5.41746	0.303968	17.8224	4.73e-71	4.99e-70
Csa6G008860	228.53	-7.11559	0.298226	-23.8597	8.02e-126	1.88e-124
Csa6G009390	179.891	-5.17164	0.196287	-26.3474	5.5e-153	1.78e-151
Csa6G009400	10.4188	-7.02265	1.03702	-6.77192	1.27e-11	3.05e-11
Csa6G013960	779.701	11.1742	1.1794	9.4745	2.68e-21	9.35e-21
Csa6G017090	462.131	5.48674	0.263855	20.7946	4.85e-96	7.58e-95
Csa6G020160	1.88389	-5.13099	1.39154	-3.68728	0.000226661	0.000352526
Csa6G031970	40.2039	6.01398	1.03439	5.81404	6.1e-09	1.28e-08
Csa6G040600	6.81156	5.29481	1.26132	4.19783	2.69e-05	4.5e-05
Csa6G040640	331.663	9.94015	1.18013	8.42295	3.67e-17	1.11e-16
Csa6G046340	2.97356	-5.14938	1.3892	-3.70673	0.000209955	0.000327484
Csa6G051530	47.3899	8.09694	1.18865	6.81191	9.63e-12	2.33e-11
Csa6G055360	3707.21	-6.61049	0.11865	-55.7143	0	0
Csa6G067420	12.1561	6.13709	1.23201	4.98136	6.31e-07	1.17e-06
Csa6G075185	180.061	10.0216	1.18119	8.48433	2.17e-17	6.59e-17
Csa6G077390	6.0424	5.12816	1.27239	4.03033	5.57e-05	9.09e-05
Csa6G077410	25.6808	7.21286	1.19903	6.01559	1.79e-09	3.85e-09
Csa6G077420	15.9333	5.54814	1.2124	4.57617	4.74e-06	8.31e-06
Csa6G079230	88.4023	6.58416	0.847321	7.77057	7.81e-15	2.16e-14
Csa6G080340	121.663	6.03058	0.598378	10.0782	6.9e-24	2.62e-23
Csa6G080350	56.1229	8.33918	1.19141	6.99941	2.57e-12	6.38e-12
Csa6G080930	264.715	6.57647	0.490826	13.3988	6.15e-41	3.63e-40
Csa6G082020	40.2597	6.02869	1.0464	5.76135	8.34e-09	1.74e-08
Csa6G083530	40.0244	-9.55614	0.948087	-10.0794	6.81e-24	2.59e-23
Csa6G083560	56.0403	8.33753	1.18878	7.01353	2.32e-12	5.78e-12
Csa6G084570	2.56671	-5.61239	1.28384	-4.37155	1.23e-05	2.11e-05
Csa6G084590	7.70654	-6.00153	1.03916	-5.77537	7.68e-09	1.6e-08
Csa6G084600	454.736	-9.76004	0.577405	-16.9033	4.26e-64	3.99e-63
Csa6G085100	276.92	-11.1824	0.939183	-11.9065	1.09e-32	5.31e-32
Csa6G088160	17.1928	5.65381	1.21037	4.67115	3e-06	5.33e-06
Csa6G088170	15.8657	6.51456	1.21509	5.36137	8.26e-08	1.63e-07
Csa6G088700	6.37303	5.20203	1.27789	4.07081	4.69e-05	7.69e-05
Csa6G091960	7.79522	5.48865	1.24739	4.40011	1.08e-05	1.85e-05
Csa6G104650	2796.6	6.02023	0.1308	46.0262	0	0
Csa6G106730	3.73404	-6.13953	1.16888	-5.2525	1.5e-07	2.91e-07
Csa6G106750	1.93652	-5.19558	1.37594	-3.77602	0.000159354	0.000251112
Csa6G107830	2.96243	-5.14289	1.32302	-3.88722	0.000101399	0.000162453
Csa6G107940	18.4465	6.73543	1.20371	5.59555	2.2e-08	4.46e-08
Csa6G108620	48.448	-9.82082	0.949916	-10.3386	4.71e-25	1.85e-24
Csa6G113600	31.2861	5.05623	0.863643	5.85454	4.78e-09	1.01e-08
Csa6G116670	316.968	5.83086	0.349842	16.6671	2.27e-62	2.06e-61
Csa6G118320	7.04275	-7.05822	1.071	-6.59029	4.39e-11	1.03e-10
Csa6G119390	17.6886	-8.35487	0.985936	-8.47404	2.37e-17	7.19e-17
Csa6G120410	19.8114	6.83807	1.20508	5.67439	1.39e-08	2.86e-08
Csa6G120420	7.70951	-7.19144	1.04522	-6.88028	5.97e-12	1.46e-11
Csa6G124130	76.2966	8.78364	1.18504	7.41208	1.24e-13	3.28e-13
Csa6G124200	9.61111	5.79253	1.23921	4.67437	2.95e-06	5.25e-06
Csa6G135450	4.24719	-5.69524	1.13024	-5.03895	4.68e-07	8.77e-07
Csa6G139170	546.587	5.18623	0.219813	23.5939	4.46e-123	1.02e-121
Csa6G147495	5.61074	-5.50218	1.0694	-5.14513	2.67e-07	5.09e-07
Csa6G147610	9.28004	-5.25783	0.841198	-6.25041	4.09e-10	9.12e-10
Csa6G148240	61.0568	8.46201	1.18703	7.12873	1.01e-12	2.56e-12
Csa6G148330	13.8186	-8.02896	0.988833	-8.11963	4.68e-16	1.36e-15
Csa6G151790	7.56632	5.4476	1.2441	4.37874	1.19e-05	2.04e-05
Csa6G152920	2.67184	-5.61457	1.35281	-4.15032	3.32e-05	5.51e-05
Csa6G157090	26.8532	-6.00054	0.639296	-9.38616	6.22e-21	2.15e-20
Csa6G169860	9.76625	5.81355	1.24614	4.66526	3.08e-06	5.48e-06
Csa6G178950	1146.85	-5.6169	0.280659	-20.0132	4.22e-89	5.88e-88
Csa6G179470	150.266	5.46428	0.453705	12.0437	2.09e-33	1.04e-32
Csa6G181540	19.776	-6.3848	0.789007	-8.09219	5.86e-16	1.69e-15
Csa6G190320	5.9458	5.10523	1.26576	4.03332	5.5e-05	8.99e-05
Csa6G191550	7.73952	5.48162	1.26798	4.32311	1.54e-05	2.61e-05
Csa6G206350	7.97849	5.52849	1.2412	4.45417	8.42e-06	1.45e-05
Csa6G254200	10.1141	5.8692	1.25012	4.69491	2.67e-06	4.77e-06
Csa6G282700	43.6056	7.97508	1.19219	6.68944	2.24e-11	5.3e-11
Csa6G282710	9.52112	-6.86286	1.0927	-6.28066	3.37e-10	7.55e-10
Csa6G296970	12.4547	6.16549	1.22522	5.03213	4.85e-07	9.08e-07
Csa6G303780	6.40635	5.20721	1.25713	4.14213	3.44e-05	5.7e-05
Csa6G311000	2.77053	-5.73329	1.32236	-4.33566	1.45e-05	2.47e-05
Csa6G336260	43.2107	6.99771	1.19421	5.85969	4.64e-09	9.78e-09
Csa6G337020	8.18347	5.56435	1.23949	4.48924	7.15e-06	1.24e-05
Csa6G338110	1327.82	8.75691	0.458669	19.092	2.94e-81	3.61e-80
Csa6G338660	45.531	5.19357	0.743368	6.98654	2.82e-12	6.98e-12
Csa6G344310	13.7254	-7.99215	0.990209	-8.07117	6.96e-16	2e-15
Csa6G349850	13.7852	-7.9955	1.08315	-7.38168	1.56e-13	4.11e-13
Csa6G358160	84.5961	-7.49588	0.532483	-14.0772	5.24e-45	3.39e-44
Csa6G365190	6.32174	5.19416	1.2626	4.11387	3.89e-05	6.42e-05
Csa6G366410	5.65854	5.02622	1.28093	3.92387	8.71e-05	0.000140191
Csa6G382990	26.4923	-5.19077	0.529804	-9.79753	1.15e-22	4.21e-22
Csa6G383550	140.901	9.66824	1.18407	8.16525	3.21e-16	9.34e-16
Csa6G383560	97.72	9.13909	1.18467	7.71446	1.21e-14	3.33e-14
Csa6G396660	72.1347	-5.64535	0.34828	-16.2092	4.34e-59	3.7e-58
Csa6G399220	55.0442	8.31337	1.18862	6.99411	2.67e-12	6.62e-12
Csa6G404160	17.6534	6.66992	1.20721	5.52508	3.29e-08	6.63e-08
Csa6G404220	63.2537	6.6768	1.02849	6.49186	8.48e-11	1.95e-10
Csa6G405300	28.125	-6.56446	0.710349	-9.24117	2.44e-20	8.26e-20
Csa6G405930	322.311	7.22501	0.550255	13.1303	2.21e-39	1.25e-38
Csa6G409340	55.5569	7.35861	1.18763	6.19603	5.79e-10	1.28e-09
Csa6G411250	18.67	6.75199	1.20497	5.60345	2.1e-08	4.27e-08
Csa6G418400	9.05939	5.71054	1.23329	4.63033	3.65e-06	6.46e-06
Csa6G418410	77.1488	6.38482	0.845093	7.55517	4.18e-14	1.12e-13
Csa6G418940	22.0388	6.99165	1.20731	5.7911	6.99e-09	1.46e-08
Csa6G439420	313.675	6.28907	0.406777	15.4607	6.39e-54	4.96e-53
Csa6G444970	291.714	10.718	1.18012	9.08211	1.06e-19	3.52e-19
Csa6G445000	163.018	-6.14196	0.290359	-21.153	2.59e-99	4.25e-98
Csa6G445050	8.97732	5.69671	1.22892	4.63554	3.56e-06	6.31e-06
Csa6G445760	1011.28	5.59861	0.184705	30.311	8.2e-202	4.37e-200
Csa6G448150	379.739	11.0987	1.18002	9.40554	5.18e-21	1.79e-20
Csa6G448740	328.816	-10.4481	1.42009	-7.35731	1.88e-13	4.92e-13
Csa6G452010	90.3895	-10.7246	2.38837	-4.49033	7.11e-06	1.23e-05
Csa6G452110	9.83854	-5.0403	0.834752	-6.03808	1.56e-09	3.37e-09
Csa6G452760	199.377	5.86997	0.445598	13.1733	1.25e-39	7.15e-39
Csa6G452770	221.792	5.78565	0.410421	14.0969	3.97e-45	2.58e-44
Csa6G453770	11.5778	6.0639	1.22145	4.96451	6.89e-07	1.28e-06
Csa6G459990	35.7604	7.68878	1.19294	6.44525	1.15e-10	2.64e-10
Csa6G460000	23.1774	7.06306	1.20687	5.8524	4.85e-09	1.02e-08
Csa6G476020	25.9712	-5.3127	0.630647	-8.42421	3.63e-17	1.09e-16
Csa6G476070	9.9284	-5.35176	0.847603	-6.31399	2.72e-10	6.12e-10
Csa6G476720	133.399	5.58204	0.493719	11.3061	1.22e-29	5.51e-29
Csa6G486710	38.3086	6.82357	1.19207	5.72412	1.04e-08	2.15e-08
Csa6G486830	12.9611	6.22291	1.23447	5.04095	4.63e-07	8.68e-07
Csa6G486900	19.1212	-5.81677	1.66476	-3.49407	0.000475723	0.000721512
Csa6G486965	5.8321	5.07108	1.26573	4.00646	6.16e-05	0.000100274
Csa6G490050	24.4068	-5.65968	0.582848	-9.71038	2.72e-22	9.83e-22
Csa6G490160	456.232	8.53645	0.72426	11.7864	4.59e-32	2.19e-31
Csa6G491710	87.941	8.98852	1.18737	7.57011	3.73e-14	1e-13
Csa6G492230	302.594	7.35577	0.593506	12.3938	2.83e-35	1.46e-34
Csa6G493910	44.9666	5.60164	0.852504	6.57081	5e-11	1.17e-10
Csa6G496400	21.1891	6.93323	1.22016	5.68225	1.33e-08	2.73e-08
Csa6G497340	7.19951	5.37458	1.25025	4.2988	1.72e-05	2.91e-05
Csa6G499170	58.8942	-6.14367	0.430932	-14.2567	4.07e-46	2.7e-45
Csa6G499750	8.63766	5.64309	1.25346	4.50201	6.73e-06	1.17e-05
Csa6G500660	62.4325	-5.10897	0.39164	-13.0451	6.78e-39	3.81e-38
Csa6G501320	16.7461	-5.28706	0.727012	-7.27231	3.53e-13	9.15e-13
Csa6G501360	98.95	7.33362	1.02722	7.13927	9.38e-13	2.38e-12
Csa6G504130	46.1596	-7.29748	0.757663	-9.63157	5.88e-22	2.1e-21
Csa6G506000	13.9023	-8.04495	1.00643	-7.99353	1.31e-15	3.72e-15
Csa6G506010	73.3553	-5.24091	0.299737	-17.485	1.86e-68	1.89e-67
Csa6G507090	19.7945	-6.43625	1.33415	-4.82421	1.41e-06	2.56e-06
Csa6G507500	2.79262	-5.11308	1.25092	-4.08746	4.36e-05	7.17e-05
Csa6G507520	139.059	-5.5104	0.285109	-19.3273	3.16e-83	4.03e-82
Csa6G509020	81.6205	-7.64582	0.573885	-13.3229	1.7e-40	9.96e-40
Csa6G511050	6.29257	-5.14464	1.10511	-4.65533	3.23e-06	5.75e-06
Csa6G513590	7.40835	5.42075	1.25916	4.30505	1.67e-05	2.83e-05
Csa6G514920	593.745	11.743	1.17986	9.95294	2.45e-23	9.11e-23
Csa6G516570	8.4257	5.60835	1.25089	4.48348	7.34e-06	1.27e-05
Csa6G517160	2.05664	-5.23439	1.45301	-3.60244	0.000315248	0.000484884
Csa6G518030	16.1965	6.54814	1.22493	5.3457	9.01e-08	1.77e-07
Csa6G520360	9.93145	5.84214	1.29827	4.49995	6.8e-06	1.18e-05
Csa6G522760	2024.95	-5.33087	0.088032	-60.5561	0	0
Csa6G525500	5.09673	-6.55794	1.14679	-5.71852	1.07e-08	2.22e-08
Csa6G526360	13.5649	6.29325	1.22835	5.12334	3e-07	5.7e-07
Csa6G526530	23.6486	7.09221	1.20299	5.89549	3.74e-09	7.91e-09
Csa6G526540	46.6446	5.21647	0.738247	7.06602	1.59e-12	4e-12
Csa7G002520	47.2799	6.25988	1.03631	6.04055	1.54e-09	3.32e-09
Csa7G004035	8.762	5.65765	1.23825	4.56908	4.9e-06	8.59e-06
Csa7G007820	3.44987	-5.42802	1.22531	-4.42994	9.43e-06	1.62e-05
Csa7G011860	25.7543	7.21729	1.20154	6.00669	1.89e-09	4.07e-09
Csa7G011870	373.026	11.0724	1.18003	9.38319	6.4e-21	2.21e-20
Csa7G011880	11.0993	6.00596	1.23787	4.85187	1.22e-06	2.23e-06
Csa7G026760	7.89663	5.51239	1.25719	4.38468	1.16e-05	1.99e-05
Csa7G033420	3.08884	-5.83735	1.22925	-4.74871	2.05e-06	3.69e-06
Csa7G036450	3.98485	-6.22729	1.18093	-5.27319	1.34e-07	2.6e-07
Csa7G037540	915.908	8.73514	0.549915	15.8845	8.11e-57	6.63e-56
Csa7G037580	18.9036	6.7711	1.21291	5.58254	2.37e-08	4.81e-08
Csa7G037610	7688.18	15.4379	1.17913	13.0927	3.63e-39	2.05e-38
Csa7G039280	196.922	-7.31155	1.19414	-6.12287	9.19e-10	2.01e-09
Csa7G041960	479.733	-5.82605	0.379573	-15.349	3.6e-53	2.76e-52
Csa7G043660	130.6	-7.79577	0.48975	-15.9178	4.77e-57	3.92e-56
Csa7G049140	112.149	5.02095	0.447877	11.2106	3.62e-29	1.61e-28
Csa7G050780	12.943	-5.76195	0.830314	-6.93948	3.94e-12	9.67e-12
Csa7G051300	41.1985	-9.58888	0.944376	-10.1537	3.19e-24	1.22e-23
Csa7G051320	13.7159	6.30781	1.21597	5.18749	2.13e-07	4.09e-07
Csa7G051330	10.1039	5.86876	1.22682	4.78372	1.72e-06	3.12e-06
Csa7G051340	42.5842	6.09958	1.03601	5.88754	3.92e-09	8.3e-09
Csa7G051350	30.0604	5.01238	0.867379	5.77877	7.53e-09	1.57e-08
Csa7G056500	8187.07	15.5286	1.17856	13.1759	1.21e-39	6.91e-39
Csa7G058650	316.12	10.8339	1.18243	9.16241	5.08e-20	1.69e-19
Csa7G061190	28.0836	-7.31926	0.87403	-8.37415	5.56e-17	1.66e-16
Csa7G063420	7.05747	5.34878	1.24717	4.28873	1.8e-05	3.03e-05
Csa7G063970	371.015	-12.1822	0.919965	-13.2421	5.01e-40	2.9e-39
Csa7G063980	575.898	-9.95081	0.476398	-20.8876	6.94e-97	1.1e-95
Csa7G067350	6498.63	8.81648	0.214863	41.033	0	0
Csa7G067370	1842.47	13.377	1.1789	11.347	7.67e-30	3.48e-29
Csa7G067410	220.962	5.37996	0.370469	14.522	8.78e-48	6.03e-47
Csa7G069440	374.555	7.08442	0.491287	14.4201	3.87e-47	2.61e-46
Csa7G070254	2507.4	8.47259	0.304607	27.8149	2.87e-170	1.1e-168
Csa7G070255	91.5453	-10.7507	0.928042	-11.5843	4.95e-31	2.31e-30
Csa7G071600	4.61773	-6.4087	1.17361	-5.46067	4.74e-08	9.46e-08
Csa7G073470	22.3996	7.01571	1.19914	5.85063	4.9e-09	1.03e-08
Csa7G073480	34.2751	5.79269	1.04585	5.53874	3.05e-08	6.14e-08
Csa7G073490	23.3372	5.21583	1.04181	5.00653	5.54e-07	1.03e-06
Csa7G073610	15.2226	-5.97772	0.808537	-7.39326	1.43e-13	3.77e-13
Csa7G074930	3.65088	-5.45098	1.1713	-4.65377	3.26e-06	5.79e-06
Csa7G074940	6.09057	5.13621	1.25751	4.08441	4.42e-05	7.26e-05
Csa7G075610	14.6283	-5.32869	0.688126	-7.74377	9.65e-15	2.66e-14
Csa7G076680	49.8868	-5.44807	0.958943	-5.68133	1.34e-08	2.75e-08
Csa7G121850	8.28708	-7.29363	1.03388	-7.05458	1.73e-12	4.33e-12
Csa7G133920	176.057	9.98949	1.18136	8.45589	2.77e-17	8.38e-17
Csa7G183650	44.1037	7.99323	1.20763	6.61897	3.62e-11	8.5e-11
Csa7G219220	15.1055	5.46419	1.21537	4.49591	6.93e-06	1.2e-05
Csa7G222870	466.18	10.4316	1.18043	8.83714	9.82e-19	3.13e-18
Csa7G222880	1743.93	9.88822	0.591205	16.7255	8.54e-63	7.82e-62
Csa7G230980	12.1943	6.13437	1.23427	4.97004	6.69e-07	1.24e-06
Csa7G237880	10.5269	-7.61603	1.02088	-7.46025	8.64e-14	2.29e-13
Csa7G239020	615.141	5.86556	0.255146	22.989	6e-117	1.27e-115
Csa7G253800	119.83	6.60271	0.730958	9.03295	1.67e-19	5.47e-19
Csa7G262900	17.4967	6.66079	1.21579	5.47857	4.29e-08	8.58e-08
Csa7G267910	8.77045	5.65983	1.27518	4.43844	9.06e-06	1.56e-05
Csa7G281400	166.376	8.94479	1.18273	7.56283	3.94e-14	1.06e-13
Csa7G282410	1189.37	7.75048	0.343545	22.5603	1.06e-112	2.12e-111
Csa7G290440	11.3559	5.05531	1.23663	4.08797	4.35e-05	7.16e-05
Csa7G290490	131.641	9.57075	1.18286	8.09123	5.91e-16	1.7e-15
Csa7G302360	12.8891	6.21984	1.22368	5.08291	3.72e-07	7.01e-07
Csa7G318450	19.6484	6.82537	1.20164	5.68005	1.35e-08	2.77e-08
Csa7G324120	12.7843	6.20506	1.21816	5.0938	3.51e-07	6.63e-07
Csa7G329345	113.489	-5.75063	1.00685	-5.7115	1.12e-08	2.31e-08
Csa7G329350	65.0605	-5.68256	0.40087	-14.1756	1.3e-45	8.49e-45
Csa7G332900	131.068	8.60041	1.18381	7.26505	3.73e-13	9.64e-13
Csa7G378490	1426.01	-7.37886	0.166013	-44.4475	0	0
Csa7G378500	32.6995	-9.25006	0.968239	-9.55349	1.25e-21	4.42e-21
Csa7G383640	12.0433	-5.66465	0.817606	-6.92833	4.26e-12	1.05e-11
Csa7G387760	52.0486	5.8125	0.850634	6.83313	8.31e-12	2.01e-11
Csa7G388310	41.9465	-5.27049	0.406705	-12.959	2.09e-38	1.16e-37
Csa7G390030	9.21273	-5.66248	0.957568	-5.9134	3.35e-09	7.11e-09
Csa7G390070	83.8734	8.91945	1.18395	7.53366	4.93e-14	1.32e-13
Csa7G390200	32.4884	-6.77894	0.745426	-9.09404	9.54e-20	3.16e-19
Csa7G396330	12.8973	6.21748	1.23348	5.04059	4.64e-07	8.7e-07
Csa7G397010	15.5581	6.4894	1.21678	5.33326	9.65e-08	1.89e-07
Csa7G407820	239.684	-5.38785	0.266028	-20.253	3.35e-91	4.83e-90
Csa7G414420	59.3472	8.42193	1.19039	7.07495	1.5e-12	3.75e-12
Csa7G414490	18.8172	-6.29059	0.830465	-7.57479	3.6e-14	9.69e-14
Csa7G414500	219.433	5.45264	0.374515	14.5592	5.11e-48	3.52e-47
Csa7G419630	291.61	10.7172	1.18025	9.08048	1.08e-19	3.57e-19
Csa7G420150	91.873	8.08637	1.18463	6.82604	8.73e-12	2.11e-11
Csa7G425910	82.0643	6.46954	0.843173	7.67285	1.68e-14	4.59e-14
Csa7G425920	96.1114	9.11575	1.18414	7.69821	1.38e-14	3.78e-14
Csa7G425930	25.7142	7.21416	1.19865	6.01859	1.76e-09	3.79e-09
Csa7G426530	5.82673	5.07014	1.26211	4.0172	5.89e-05	9.6e-05
Csa7G428880	12.2998	6.15289	1.22314	5.03039	4.89e-07	9.16e-07
Csa7G429560	10.9997	5.00732	1.22031	4.10333	4.07e-05	6.71e-05
Csa7G430140	33.6017	5.77287	1.04092	5.54594	2.92e-08	5.9e-08
Csa7G432210	12.8706	5.22663	1.22302	4.27353	1.92e-05	3.24e-05
Csa7G432220	13.545	6.28897	1.2164	5.17015	2.34e-07	4.48e-07
Csa7G432310	710.813	10.1792	1.02177	9.96235	2.23e-23	8.3e-23
Csa7G432330	15.7509	6.50971	1.21663	5.35061	8.77e-08	1.72e-07
Csa7G432480	1379.16	7.43223	0.287698	25.8334	3.74e-147	1.13e-145
Csa7G433230	22.5551	7.02641	1.20106	5.85017	4.91e-09	1.03e-08
Csa7G433930	39.466	-5.1641	0.405869	-12.7236	4.37e-37	2.36e-36
Csa7G446780	326.325	5.6341	0.330304	17.0573	3.08e-65	2.95e-64
Csa7G446960	61.2614	5.63364	0.737181	7.64214	2.14e-14	5.81e-14
Csa7G447940	48.4052	-5.76053	0.434302	-13.2639	3.75e-40	2.18e-39
Csa7G452070	13.8865	6.32333	1.2201	5.18261	2.19e-07	4.19e-07
Csa7G452920	10.5093	-6.43042	1.00079	-6.42537	1.32e-10	3.01e-10
Csa7G452980	141.912	7.27088	0.842067	8.63455	5.9e-18	1.83e-17
ENSRNA049758537	36.3552	-9.41802	0.951714	-9.89585	4.34e-23	1.6e-22
